# Supplementary material for: Transcriptome analyses of seed development in grape hybrids reveals a possible mechanism influencing seed size
Source: BMC Genomics. 2016 Nov 9;17:898. doi: 10.1186/s12864-016-3193-1 (PMC5103508; doi:10.1186/s12864-016-3193-1)
Supplement: Additional file 1: Table S1. — Number of reads cleaned and mapped with Tophat of RNA-seq samples. ‘S’ represents ‘stage’. (XLS 19 kb) [file 12864_2016_3193_MOESM1_ESM.xls]

## Sheet: Sheet1
Table S1. Number of reads cleaned and mapped with Tophat of RNA-seq samples.‘S’ stands for ‘stage’.
sample	raw reads	high quality		rRNA	final cleaned	map to genome
		clean	%clean			mapped	%mapped
Seedless_S1_rep_1	9438518	9120946	96.6354	37608	9083338	8218820	90.48
Seedless_S1_rep_2	10889371	10576094	97.1231	46852	10529242	9480859	90.04
Seedless_S2_rep_1	12907310	12502208	96.8615	68328	12433880	11198852	90.07
Seedless_S2_rep_2	9846258	9541596	96.9058	38971	9502625	8581815	90.31
Seedless_S3_rep_1	14100630	13694402	97.1191	73548	13620854	12242708	89.88
Seedless_S3_rep_2	8756398	8468402	96.711	75893	8392509	7471418	89.02
Seeded_S1_rep_1	11334934	10938511	96.5026	48671	10889840	9806944	90.06
Seeded_S1_rep_2	9036642	8705029	96.3304	118915	8586114	7710531	89.8
Seeded_S2_rep_1	10676842	10369682	97.1231	34603	10335079	9289346	89.88
Seeded_S2_rep_2	10037964	9734232	96.9742	40320	9693912	8732273	90.08
Seeded_S3_rep_1	10163889	9866261	97.0717	80430	9785831	8799380	89.92
Seeded_S3_rep_2	8574389	8319607	97.0286	101176	8218431	7317229	89.03
