# Supplementary material for: Transcriptome analyses of seed development in grape hybrids reveals a possible mechanism influencing seed size
Source: BMC Genomics. 2016 Nov 9;17:898. doi: 10.1186/s12864-016-3193-1 (PMC5103508; doi:10.1186/s12864-016-3193-1)
Supplement: Additional file 2: Table S2. — Correlation coefficients of transcriptome profiles among RNA-seq samples. ‘S’ stands for ‘stage’. (XLS 19 kb) [file 12864_2016_3193_MOESM2_ESM.xls]

## Sheet: Sheet1
Table S2. Correlation coefficients of transcriptome profiles among RNA-seq samples. ‘S’ stands for ‘stage’.
Sample	Seeded_S1_rep1	Seeded_S1_rep2	Seeded_S2_rep1	Seeded_S2_rep2	Seeded_S3_rep1	Seeded_S3_rep2	Seedless_S1_rep1	Seedless_S1_rep2	Seedless_S2_rep1	Seedless_S2_rep2	Seedless_S3_rep1	Seedless_S3_rep2
Seeded_S1_rep1	1	0.96	0.61	0.62	0.14	0.17	0.57	0.57	0.7	0.7	0.62	0.61
Seeded_S1_rep2	0.96	1	0.51	0.53	0.12	0.14	0.51	0.51	0.62	0.61	0.53	0.54
Seeded_S2_rep1	0.61	0.51	1	0.98	0.68	0.7	0.38	0.37	0.53	0.52	0.61	0.52
Seeded_S2_rep2	0.62	0.53	0.98	1	0.72	0.74	0.41	0.4	0.54	0.54	0.6	0.53
Seeded_S3_rep1	0.14	0.12	0.68	0.72	1	1	0.11	0.11	0.14	0.14	0.17	0.16
Seeded_S3_rep2	0.17	0.14	0.7	0.74	1	1	0.13	0.13	0.17	0.17	0.2	0.18
Seedless_S1_rep1	0.57	0.51	0.38	0.41	0.11	0.13	1	1	0.92	0.92	0.85	0.88
Seedless_S1_rep2	0.57	0.51	0.37	0.4	0.11	0.13	1	1	0.93	0.93	0.84	0.89
Seedless_S2_rep1	0.7	0.62	0.53	0.54	0.14	0.17	0.92	0.93	1	1	0.91	0.93
Seedless_S2_rep2	0.7	0.61	0.52	0.54	0.14	0.17	0.92	0.93	1	1	0.91	0.93
Seedless_S3_rep1	0.62	0.53	0.61	0.6	0.17	0.2	0.85	0.84	0.91	0.91	1	0.96
Seedless_S3_rep2	0.61	0.54	0.52	0.53	0.16	0.18	0.88	0.89	0.93	0.93	0.96	1
