# Supplementary material for: Transcriptome analyses of seed development in grape hybrids reveals a possible mechanism influencing seed size
Source: BMC Genomics. 2016 Nov 9;17:898. doi: 10.1186/s12864-016-3193-1 (PMC5103508; doi:10.1186/s12864-016-3193-1)
Supplement: Additional file 3: Table S3. — List of DEGs identified at 3 developmental stages. (XLS 1796 kb) [file 12864_2016_3193_MOESM3_ESM.xls]

## Sheet: DEGs
Table S3. List of DEGs identified at 3 developmental stages.
Stage 1				Stage 2				Stage 3
GeneID	annotation	ratio Seedless/seeded	adjust p	GeneID	annotation	ratio Seedless/seeded	adjust p	GeneID	annotation	ratio Seedless/seeded	adjust p
GSVIVT01000004001	Beta-propeller domain-containing protein, methanol dehydrogenase (Precursor); contains IPR007621 (TPM domain)	2.83447	0.0253396	GSVIVT01000004001	Beta-propeller domain-containing protein, methanol dehydrogenase (Precursor); contains IPR007621 (TPM domain)	2.55932	4.26745e-07	GSVIVT01000012001	Transcription factor; contains IPR011598 (Myc-type, basic helix-loop-helix (bHLH) domain)	16.7647	1.01327e-05
GSVIVT01000005001	GDSL esterase/lipase; contains IPR001087 (Lipase, GDSL)	0.163331	0.0149288	GSVIVT01000005001	GDSL esterase/lipase; contains IPR001087 (Lipase, GDSL)	0.0797307	1.50029e-22	GSVIVT01000015001	Ring finger protein, putative; contains IPR013083 (Zinc finger, RING/FYVE/PHD-type)	5.76651	0.00113192
GSVIVT01000006001	GDSL esterase/lipase; contains IPR001087 (Lipase, GDSL)	0.159108	0.0119499	GSVIVT01000006001	GDSL esterase/lipase; contains IPR001087 (Lipase, GDSL)	0.140851	8.46615e-24	GSVIVT01000023001	Unknown protein	0.0017199	4.8938e-24
GSVIVT01000007001	GDSL esterase/lipase; contains IPR001087 (Lipase, GDSL)	0.209819	2.52986e-05	GSVIVT01000007001	GDSL esterase/lipase; contains IPR001087 (Lipase, GDSL)	0.386183	1.01675e-27	GSVIVT01000036001	Glutamyl-tRNA(Gln) amidotransferase subunit A; contains IPR000120 (Amidase), IPR023631 (Amidase signature domain)	4.44504	8.7893e-05
GSVIVT01000012001	Transcription factor; contains IPR011598 (Myc-type, basic helix-loop-helix (bHLH) domain)	3.67774	0.00816437	GSVIVT01000012001	Transcription factor; contains IPR011598 (Myc-type, basic helix-loop-helix (bHLH) domain)	3.14286	1.33692e-05	GSVIVT01000037001	Mevalonate kinase; contains IPR006206 (Mevalonate/galactokinase)	2.98632	0.00693613
GSVIVT01000035001	E3 ubiquitin-protein ligase Topors; contains IPR013083 (Zinc finger, RING/FYVE/PHD-type)	4.8589	0.00871549	GSVIVT01000015001	Ring finger protein, putative; contains IPR013083 (Zinc finger, RING/FYVE/PHD-type)	3.7162	8.08009e-46	GSVIVT01000038001	Short-chain dehydrogenase/reductase family protein; contains IPR002347 (Glucose/ribitol dehydrogenase)	0.226744	0.00437263
GSVIVT01000036001	Glutamyl-tRNA(Gln) amidotransferase subunit A; contains IPR000120 (Amidase), IPR023631 (Amidase signature domain)	4.32327	2.9436e-05	GSVIVT01000017001	Receptor-like protein kinase; contains IPR011009 (Protein kinase-like domain), IPR013320 (Concanavalin A-like lectin/glucanase, subgroup)	2.96078	0.0113736	GSVIVT01000039001	GPI-anchored protein, putative	0.00877193	1.02757e-07
GSVIVT01000048001	Microtubule binding protein	5.29834	0.000552577	GSVIVT01000021001	Heavy-metal-associated domain-containing protein; contains IPR006121 (Heavy metal-associated domain, HMA)	6.82456	4.33087e-16	GSVIVT01000046001	Glycogenin-1; contains IPR002495 (Glycosyl transferase, family 8)	7.33333	0.0362243
GSVIVT01000055001	Receptor kinase-like protein; contains IPR001611 (Leucine-rich repeat), IPR003591 (Leucine-rich repeat, typical subtype), IPR011009 (Protein kinase-like domain), IPR013210 (Leucine-rich repeat-containing N-terminal, type 2)	7.24138	0.00823688	GSVIVT01000036001	Glutamyl-tRNA(Gln) amidotransferase subunit A; contains IPR000120 (Amidase), IPR023631 (Amidase signature domain)	2.98415	4.97417e-10	GSVIVT01000055001	Receptor kinase-like protein; contains IPR001611 (Leucine-rich repeat), IPR003591 (Leucine-rich repeat, typical subtype), IPR011009 (Protein kinase-like domain), IPR013210 (Leucine-rich repeat-containing N-terminal, type 2)	46	0.00103245
GSVIVT01000067001	Germin-like protein 1; contains IPR001929 (Germin)	0.0218978	7.47992e-07	GSVIVT01000037001	Mevalonate kinase; contains IPR006206 (Mevalonate/galactokinase)	2.04246	5.29707e-06	GSVIVT01000056001	GDSL esterase/lipase; contains IPR001087 (Lipase, GDSL)	27.8	0.0237044
GSVIVT01000069001	Germin-like protein 1; contains IPR014710 (RmlC-like jelly roll fold)	0.107407	3.89938e-05	GSVIVT01000043001	Peroxisomal carrier protein; contains IPR002067 (Mitochondrial carrier protein), IPR023395 (Mitochondrial carrier domain)	2.38324	2.091e-17	GSVIVT01000058001	Receptor kinase-like protein; contains IPR001611 (Leucine-rich repeat), IPR001929 (Germin), IPR011009 (Protein kinase-like domain), IPR013210 (Leucine-rich repeat-containing N-terminal, type 2), IPR013320 (Concanavalin A-like lectin/glucanase, subgroup)	11.4286	0.00823891
GSVIVT01000070001	Germin-like protein 1; contains IPR001929 (Germin)	0.266476	7.26808e-07	GSVIVT01000050001	Kinesin-3, putative; contains IPR001752 (Kinesin, motor domain), IPR027325 (Kinesin-like protein KIFC3), IPR027417 (P-loop containing nucleoside triphosphate hydrolase)	0.279747	1.16543e-23	GSVIVT01000083001	Lipoxygenase; contains IPR000907 (Lipoxygenase), IPR008976 (Lipase/lipooxygenase, PLAT/LH2), IPR027433 (Lipoxygenase, domain 3)	3.62205	0.00270773
GSVIVT01000083001	Lipoxygenase; contains IPR000907 (Lipoxygenase), IPR008976 (Lipase/lipooxygenase, PLAT/LH2), IPR027433 (Lipoxygenase, domain 3)	6.05592	1.58049e-08	GSVIVT01000055001	Receptor kinase-like protein; contains IPR001611 (Leucine-rich repeat), IPR003591 (Leucine-rich repeat, typical subtype), IPR011009 (Protein kinase-like domain), IPR013210 (Leucine-rich repeat-containing N-terminal, type 2)	6.41379	6.00858e-05	GSVIVT01000084001	Lipoxygenase; contains IPR000907 (Lipoxygenase), IPR008976 (Lipase/lipooxygenase, PLAT/LH2), IPR027433 (Lipoxygenase, domain 3)	4.06137	0.000210369
GSVIVT01000084001	Lipoxygenase; contains IPR000907 (Lipoxygenase), IPR008976 (Lipase/lipooxygenase, PLAT/LH2), IPR027433 (Lipoxygenase, domain 3)	6.16901	4.07538e-09	GSVIVT01000058001	Receptor kinase-like protein; contains IPR001611 (Leucine-rich repeat), IPR001929 (Germin), IPR011009 (Protein kinase-like domain), IPR013210 (Leucine-rich repeat-containing N-terminal, type 2), IPR013320 (Concanavalin A-like lectin/glucanase, subgroup)	6.11111	7.2543e-05	GSVIVT01000093001	CW-type zinc finger protein; contains IPR011124 (Zinc finger, CW-type)	0.320456	7.64235e-11
GSVIVT01000098001	Germin-like protein 4; contains IPR001929 (Germin)	0.386861	0.0253009	GSVIVT01000067001	Germin-like protein 1; contains IPR001929 (Germin)	0.310526	0.0466878	GSVIVT01000109001	Unknown protein	3.01878	0.0384838
GSVIVT01000103001	Germin-like protein 4; contains IPR001929 (Germin)	0.307692	0.0478658	GSVIVT01000070001	Germin-like protein 1; contains IPR001929 (Germin)	2.42453	0.0274409	GSVIVT01000116001	Calcium-transporting ATPase 1; contains IPR001757 (Cation-transporting P-type ATPase), IPR004014 (Cation-transporting P-type ATPase, N-terminal), IPR023298 (P-type ATPase, transmembrane domain)	3.99895	0.000270926
GSVIVT01000111001	Adenylyl-sulfate kinase; contains IPR002891 (Adenylylsulphate kinase), IPR027417 (P-loop containing nucleoside triphosphate hydrolase)	0.0822222	1.74714e-21	GSVIVT01000074001	Long-chain-fatty-acid-CoA ligase, putative; contains IPR000873 (AMP-dependent synthetase/ligase)	0.36835	1.10128e-05	GSVIVT01000123001	Calcium-transporting ATPase 1; contains IPR001757 (Cation-transporting P-type ATPase), IPR004014 (Cation-transporting P-type ATPase, N-terminal), IPR023214 (HAD-like domain), IPR023298 (P-type ATPase, transmembrane domain), IPR024750 (Calcium-transporting P-type ATPase, N-terminal autoinhibitory domain)	3.20257	0.000508028
GSVIVT01000116001	Calcium-transporting ATPase 1; contains IPR001757 (Cation-transporting P-type ATPase), IPR004014 (Cation-transporting P-type ATPase, N-terminal), IPR023298 (P-type ATPase, transmembrane domain)	3.72965	3.09855e-05	GSVIVT01000075001	Long-chain acyl-CoA synthetase 7	0.406376	4.70512e-05	GSVIVT01000130001	BTB/POZ domain-containing protein; contains IPR011333 (BTB/POZ fold), IPR027356 (NPH3 domain)	0.235792	3.2576e-19
GSVIVT01000120001	Adenylyl-sulfate kinase; contains IPR002891 (Adenylylsulphate kinase), IPR011333 (BTB/POZ fold), IPR027356 (NPH3 domain), IPR027417 (P-loop containing nucleoside triphosphate hydrolase)	0.37753	3.72774e-11	GSVIVT01000083001	Lipoxygenase; contains IPR000907 (Lipoxygenase), IPR008976 (Lipase/lipooxygenase, PLAT/LH2), IPR027433 (Lipoxygenase, domain 3)	2.80272	1.31954e-12	GSVIVT01000135001	Formamidase; contains IPR004304 (Acetamidase/Formamidase)	5.14224	3.68157e-09
GSVIVT01000123001	Calcium-transporting ATPase 1; contains IPR001757 (Cation-transporting P-type ATPase), IPR004014 (Cation-transporting P-type ATPase, N-terminal), IPR023214 (HAD-like domain), IPR023298 (P-type ATPase, transmembrane domain), IPR024750 (Calcium-transporting P-type ATPase, N-terminal autoinhibitory domain)	3.14211	0.000585712	GSVIVT01000084001	Lipoxygenase; contains IPR000907 (Lipoxygenase), IPR008976 (Lipase/lipooxygenase, PLAT/LH2), IPR027433 (Lipoxygenase, domain 3)	5.11915	3.55176e-24	GSVIVT01000137001	Formamidase; contains IPR004304 (Acetamidase/Formamidase)	2.79924	0.0198507
GSVIVT01000128001	Glucan endo-1,3-beta-glucosidase, putative; contains IPR000490 (Glycoside hydrolase, family 17), IPR012946 (X8), IPR017853 (Glycoside hydrolase, superfamily)	7.96296	3.80558e-05	GSVIVT01000093001	CW-type zinc finger protein; contains IPR011124 (Zinc finger, CW-type)	0.251542	8.74344e-49	GSVIVT01000140001	Formamidase; contains IPR004304 (Acetamidase/Formamidase)	2.42577	0.0335859
GSVIVT01000130001	BTB/POZ domain-containing protein; contains IPR011333 (BTB/POZ fold), IPR027356 (NPH3 domain)	4.60252	2.66756e-06	GSVIVT01000094001	CW-type zinc-finger protein	0.115023	0.00569521	GSVIVT01000144001	Peroxidase; contains IPR010255 (Haem peroxidase)	35.8356	4.27792e-23
GSVIVT01000135001	Formamidase; contains IPR004304 (Acetamidase/Formamidase)	3.40798	0.000358176	GSVIVT01000107001	GRAS family transcription factor; contains IPR005202 (Transcription factor GRAS)	3.33254	5.62498e-10	GSVIVT01000145001	Putative uncharacterized protein OSJNBa0002J24.10	10.6207	0.00617651
GSVIVT01000144001	Peroxidase; contains IPR010255 (Haem peroxidase)	31.8148	1.30563e-11	GSVIVT01000111001	Adenylyl-sulfate kinase; contains IPR002891 (Adenylylsulphate kinase), IPR027417 (P-loop containing nucleoside triphosphate hydrolase)	0.220597	1.14575e-16	GSVIVT01000146001	BTB/POZ domain-containing protein; contains IPR011333 (BTB/POZ fold), IPR027356 (NPH3 domain)	13.2	4.16996e-09
GSVIVT01000146001	BTB/POZ domain-containing protein; contains IPR011333 (BTB/POZ fold), IPR027356 (NPH3 domain)	9.08108	5.2344e-05	GSVIVT01000116001	Calcium-transporting ATPase 1; contains IPR001757 (Cation-transporting P-type ATPase), IPR004014 (Cation-transporting P-type ATPase, N-terminal), IPR023298 (P-type ATPase, transmembrane domain)	2.88735	2.07714e-21	GSVIVT01000158001	Unknown protein	0.123596	2.78303e-09
GSVIVT01000154001	Putative uncharacterized protein ycf36; contains IPR009631 (Uncharacterised protein family Ycf36)	34.4444	0.00177255	GSVIVT01000120001	Adenylyl-sulfate kinase; contains IPR002891 (Adenylylsulphate kinase), IPR011333 (BTB/POZ fold), IPR027356 (NPH3 domain), IPR027417 (P-loop containing nucleoside triphosphate hydrolase)	0.44537	1.10373e-15	GSVIVT01000159001	Protein phosphatase 2c, putative; contains IPR001932 (Protein phosphatase 2C (PP2C)-like), IPR015655 (Protein phosphatase 2C)	3.8103	0.000684455
GSVIVT01000156001	Subtilisin-like protease; contains IPR015500 (Peptidase S8, subtilisin-related), IPR023828 (Peptidase S8, subtilisin, Ser-active site)	0.438532	4.94981e-11	GSVIVT01000123001	Calcium-transporting ATPase 1; contains IPR001757 (Cation-transporting P-type ATPase), IPR004014 (Cation-transporting P-type ATPase, N-terminal), IPR023214 (HAD-like domain), IPR023298 (P-type ATPase, transmembrane domain), IPR024750 (Calcium-transporting P-type ATPase, N-terminal autoinhibitory domain)	2.69039	4.43074e-26	GSVIVT01000162001	Sigma factor sigb regulation protein rsbq, putative	6.95604	0.000104868
GSVIVT01000158001	Unknown protein	6.75806	0.0125116	GSVIVT01000127001	Formin-like protein; contains IPR003104 (Actin-binding FH2/DRF autoregulatory)	4.59677	1.05726e-44	GSVIVT01000176001	Indole-3-acetic acid-amido synthetase GH3.3, putative; contains IPR004993 (GH3 auxin-responsive promoter)	20.8684	9.64239e-08
GSVIVT01000162001	Sigma factor sigb regulation protein rsbq, putative	2.87883	0.0278731	GSVIVT01000128001	Glucan endo-1,3-beta-glucosidase, putative; contains IPR000490 (Glycoside hydrolase, family 17), IPR012946 (X8), IPR017853 (Glycoside hydrolase, superfamily)	23.8333	3.56059e-08	GSVIVT01000184001	Cytochrome P450, putative; contains IPR001128 (Cytochrome P450)	3.67282	4.83749e-05
GSVIVT01000176001	Indole-3-acetic acid-amido synthetase GH3.3, putative; contains IPR004993 (GH3 auxin-responsive promoter)	7.96723	4.80417e-17	GSVIVT01000144001	Peroxidase; contains IPR010255 (Haem peroxidase)	35.8205	3.79125e-35	GSVIVT01000200001	Cytochrome P450, putative; contains IPR001128 (Cytochrome P450), IPR011009 (Protein kinase-like domain), IPR013320 (Concanavalin A-like lectin/glucanase, subgroup), IPR024788 (Malectin-like carbohydrate-binding domain)	4.23988	2.55231e-06
GSVIVT01000177001	Unknown protein	18.9574	0.0206102	GSVIVT01000145001	Putative uncharacterized protein OSJNBa0002J24.10	4.85185	0.0367383	GSVIVT01000205001	Unknown protein	5.55357	0.0125458
GSVIVT01000181001	Cytochrome P450, putative; contains IPR001128 (Cytochrome P450)	0.133333	0.0342976	GSVIVT01000146001	BTB/POZ domain-containing protein; contains IPR011333 (BTB/POZ fold), IPR027356 (NPH3 domain)	9.29167	2.36485e-14	GSVIVT01000208001	AT4g37300/C7A10_60	2.69782	0.00718809
GSVIVT01000200001	Cytochrome P450, putative; contains IPR001128 (Cytochrome P450), IPR011009 (Protein kinase-like domain), IPR013320 (Concanavalin A-like lectin/glucanase, subgroup), IPR024788 (Malectin-like carbohydrate-binding domain)	5.4466	1.83367e-08	GSVIVT01000154001	Putative uncharacterized protein ycf36; contains IPR009631 (Uncharacterised protein family Ycf36)	12.9167	0.00171241	GSVIVT01000210001	Putative receptor-like protein kinase family protein; contains IPR011009 (Protein kinase-like domain), IPR013320 (Concanavalin A-like lectin/glucanase, subgroup), IPR024788 (Malectin-like carbohydrate-binding domain)	20.022	8.53801e-25
GSVIVT01000210001	Putative receptor-like protein kinase family protein; contains IPR011009 (Protein kinase-like domain), IPR013320 (Concanavalin A-like lectin/glucanase, subgroup), IPR024788 (Malectin-like carbohydrate-binding domain)	9.09264	5.92521e-16	GSVIVT01000159001	Protein phosphatase 2c, putative; contains IPR001932 (Protein phosphatase 2C (PP2C)-like), IPR015655 (Protein phosphatase 2C)	2.36342	1.25524e-07	GSVIVT01000211001	Putative receptor-like protein kinase family protein; contains IPR011009 (Protein kinase-like domain), IPR013320 (Concanavalin A-like lectin/glucanase, subgroup), IPR024788 (Malectin-like carbohydrate-binding domain)	4.05936	0.000699534
GSVIVT01000211001	Putative receptor-like protein kinase family protein; contains IPR011009 (Protein kinase-like domain), IPR013320 (Concanavalin A-like lectin/glucanase, subgroup), IPR024788 (Malectin-like carbohydrate-binding domain)	4.49032	0.000575869	GSVIVT01000162001	Sigma factor sigb regulation protein rsbq, putative	8.75912	1.75551e-16	GSVIVT01000212001	Putative receptor-like protein kinase family protein; contains IPR011009 (Protein kinase-like domain), IPR013320 (Concanavalin A-like lectin/glucanase, subgroup), IPR024788 (Malectin-like carbohydrate-binding domain)	4.89617	9.39366e-05
GSVIVT01000212001	Putative receptor-like protein kinase family protein; contains IPR011009 (Protein kinase-like domain), IPR013320 (Concanavalin A-like lectin/glucanase, subgroup), IPR024788 (Malectin-like carbohydrate-binding domain)	4.42481	6.50385e-05	GSVIVT01000164001	Tetratricopeptide repeat protein; contains IPR011990 (Tetratricopeptide-like helical), IPR016024 (Armadillo-type fold)	5	0.0356144	GSVIVT01000216001	Cinnamyl alcohol dehydrogenase; contains IPR002085 (Alcohol dehydrogenase superfamily, zinc-type), IPR011032 (GroES-like), IPR013149 (Alcohol dehydrogenase, C-terminal), IPR016040 (NAD(P)-binding domain)	19.6667	0.000770724
GSVIVT01000216001	Cinnamyl alcohol dehydrogenase; contains IPR002085 (Alcohol dehydrogenase superfamily, zinc-type), IPR011032 (GroES-like), IPR013149 (Alcohol dehydrogenase, C-terminal), IPR016040 (NAD(P)-binding domain)	32.4	0.0049317	GSVIVT01000167001	DNA damage-binding protein, putative; contains IPR003603 (U2A'/phosphoprotein 32 family A, C-terminal), IPR015943 (WD40/YVTN repeat-like-containing domain)	0.47076	0.0269403	GSVIVT01000224001	ADP-ribosylation factor; contains IPR000014 (PAS domain), IPR005225 (Small GTP-binding protein domain), IPR006689 (Small GTPase superfamily, ARF/SAR type), IPR027417 (P-loop containing nucleoside triphosphate hydrolase)	5.3622	0.00034033
GSVIVT01000219001	MYB transcription factor	3.28598	0.000366349	GSVIVT01000176001	Indole-3-acetic acid-amido synthetase GH3.3, putative; contains IPR004993 (GH3 auxin-responsive promoter)	13.9383	7.32327e-156	GSVIVT01000230001	Defensin; contains IPR008176 (Gamma thionin)	0	2.79265e-05
GSVIVT01000222001	Putative receptor-like protein kinase; contains IPR001611 (Leucine-rich repeat), IPR011009 (Protein kinase-like domain)	2.60942	0.0397789	GSVIVT01000184001	Cytochrome P450, putative; contains IPR001128 (Cytochrome P450)	3.39222	5.5279e-27	GSVIVT01000259001	8-amino-7-oxononanoate synthase; contains IPR015424 (Pyridoxal phosphate-dependent transferase)	3.20132	0.000422774
GSVIVT01000223001	Microtubule-associated protein RP/EB family member; contains IPR001715 (Calponin homology domain), IPR004953 (EB1, C-terminal), IPR027328 (Microtubule-associated protein RP/EB)	3.20994	0.023858	GSVIVT01000189001	Cytochrome P450, putative; contains IPR001128 (Cytochrome P450)	4.07353	7.4035e-05	GSVIVT01000262001	Cytosine-specific methyltransferase; contains IPR001525 (C-5 cytosine methyltransferase)	0.326892	0.0289215
GSVIVT01000224001	ADP-ribosylation factor; contains IPR000014 (PAS domain), IPR005225 (Small GTP-binding protein domain), IPR006689 (Small GTPase superfamily, ARF/SAR type), IPR027417 (P-loop containing nucleoside triphosphate hydrolase)	7.98473	3.78726e-05	GSVIVT01000194001	Cytochrome P450, putative; contains IPR001128 (Cytochrome P450)	4.19298	1.83529e-05	GSVIVT01000264001	Chloride channel protein; contains IPR001807 (Chloride channel, voltage gated)	2.93136	0.0035227
GSVIVT01000236001	Protein DYAD	3.17021	0.0107077	GSVIVT01000200001	Cytochrome P450, putative; contains IPR001128 (Cytochrome P450), IPR011009 (Protein kinase-like domain), IPR013320 (Concanavalin A-like lectin/glucanase, subgroup), IPR024788 (Malectin-like carbohydrate-binding domain)	4.75704	4.3197e-37	GSVIVT01000265001	Unknown protein	5.00857	0.00305767
GSVIVT01000261001	CCCH zinc finger and SMR domain-containing protein; contains IPR002625 (Smr protein/MutS2 C-terminal), IPR013899 (Domain of unknown function DUF1771)	3.1027	0.00690066	GSVIVT01000205001	Unknown protein	3.056	0.000513026	GSVIVT01000282001	Annexin; contains IPR001464 (Annexin)	14.1667	0.00629664
GSVIVT01000307001	Annexin; contains IPR001464 (Annexin)	41.5	0.00206125	GSVIVT01000210001	Putative receptor-like protein kinase family protein; contains IPR011009 (Protein kinase-like domain), IPR013320 (Concanavalin A-like lectin/glucanase, subgroup), IPR024788 (Malectin-like carbohydrate-binding domain)	7.06061	2.14334e-30	GSVIVT01000284001	Annexin; contains IPR001464 (Annexin)	14.6429	0.0122493
GSVIVT01000320001	Receptor expression-enhancing protein 2; contains IPR003604 (Zinc finger, U1-type), IPR004345 (TB2/DP1/HVA22-related protein)	18.618	1.83793e-25	GSVIVT01000211001	Putative receptor-like protein kinase family protein; contains IPR011009 (Protein kinase-like domain), IPR013320 (Concanavalin A-like lectin/glucanase, subgroup), IPR024788 (Malectin-like carbohydrate-binding domain)	2.27556	0.000853996	GSVIVT01000289001	Annexin; contains IPR001464 (Annexin)	9.18182	0.00793148
GSVIVT01000324001	Receptor expression-enhancing protein 2; contains IPR004345 (TB2/DP1/HVA22-related protein)	18.6164	4.88619e-18	GSVIVT01000212001	Putative receptor-like protein kinase family protein; contains IPR011009 (Protein kinase-like domain), IPR013320 (Concanavalin A-like lectin/glucanase, subgroup), IPR024788 (Malectin-like carbohydrate-binding domain)	8.02837	6.57894e-29	GSVIVT01000299001	Annexin; contains IPR001464 (Annexin)	19.0769	0.00536762
GSVIVT01000325001	Protein HVA22, putative; contains IPR004345 (TB2/DP1/HVA22-related protein)	20.574	8.1851e-35	GSVIVT01000214001	ABC transporter family protein	16.0789	0.00206508	GSVIVT01000307001	Annexin; contains IPR001464 (Annexin)	12.9245	7.06832e-05
GSVIVT01000327001	Protein HVA22, putative; contains IPR004345 (TB2/DP1/HVA22-related protein)	25.7857	6.00516e-05	GSVIVT01000219001	MYB transcription factor	2.82559	4.19726e-25	GSVIVT01000310001	Annexin D4; contains IPR001464 (Annexin)	27.55	0.0186634
GSVIVT01000328001	Putative uncharacterized protein OJ1740_D06.20; contains IPR003604 (Zinc finger, U1-type)	12.6097	5.12785e-19	GSVIVT01000222001	Putative receptor-like protein kinase; contains IPR001611 (Leucine-rich repeat), IPR011009 (Protein kinase-like domain)	10.4475	1.14428e-39	GSVIVT01000320001	Receptor expression-enhancing protein 2; contains IPR003604 (Zinc finger, U1-type), IPR004345 (TB2/DP1/HVA22-related protein)	17.7426	7.96984e-20
GSVIVT01000330001	Protein HVA22, putative; contains IPR004345 (TB2/DP1/HVA22-related protein)	8.92593	0.0106127	GSVIVT01000224001	ADP-ribosylation factor; contains IPR000014 (PAS domain), IPR005225 (Small GTP-binding protein domain), IPR006689 (Small GTPase superfamily, ARF/SAR type), IPR027417 (P-loop containing nucleoside triphosphate hydrolase)	4.6886	8.48654e-08	GSVIVT01000324001	Receptor expression-enhancing protein 2; contains IPR004345 (TB2/DP1/HVA22-related protein)	39.05	2.95926e-16
GSVIVT01000331001	HVA22-like protein a; contains IPR004345 (TB2/DP1/HVA22-related protein), IPR015880 (Zinc finger, C2H2-like)	8.91878	1.58386e-10	GSVIVT01000236001	Protein DYAD	0.317368	1.247e-29	GSVIVT01000325001	Protein HVA22, putative; contains IPR004345 (TB2/DP1/HVA22-related protein)	22.4294	1.92079e-36
GSVIVT01000333001	GTP cyclohydrolase I; contains IPR001474 (GTP cyclohydrolase I)	0.308743	2.20586e-11	GSVIVT01000258001	Gibberellin receptor GID1, putative; contains IPR013094 (Alpha/beta hydrolase fold-3)	2.50879	1.41961e-14	GSVIVT01000328001	Putative uncharacterized protein OJ1740_D06.20; contains IPR003604 (Zinc finger, U1-type)	17.6078	2.27951e-20
GSVIVT01000394001	Genome sequencing data, contig C315	4.49302	0.00337096	GSVIVT01000260001	Unknown protein	2.34	0.0321571	GSVIVT01000330001	Protein HVA22, putative; contains IPR004345 (TB2/DP1/HVA22-related protein)	18.2353	0.00193894
GSVIVT01000395001	F-box protein; contains IPR001810 (F-box domain, cyclin-like)	15.7917	1.9435e-07	GSVIVT01000262001	Cytosine-specific methyltransferase; contains IPR001525 (C-5 cytosine methyltransferase)	0.224172	3.78045e-13	GSVIVT01000331001	HVA22-like protein a; contains IPR004345 (TB2/DP1/HVA22-related protein), IPR015880 (Zinc finger, C2H2-like)	10.1167	1.96819e-09
GSVIVT01000424001	S-receptor kinase-like protein 1; contains IPR011009 (Protein kinase-like domain), IPR013320 (Concanavalin A-like lectin/glucanase, subgroup)	6.67584	7.35243e-05	GSVIVT01000265001	Unknown protein	2.33578	0.0177625	GSVIVT01000395001	F-box protein; contains IPR001810 (F-box domain, cyclin-like)	16.7885	4.84442e-08
GSVIVT01000426001	Serine/threonine-protein kinase receptor; contains IPR011009 (Protein kinase-like domain), IPR013227 (PAN-2 domain), IPR013320 (Concanavalin A-like lectin/glucanase, subgroup), IPR021820 (S-locus receptor kinase, C-terminal), IPR025287 (Wall-associated receptor kinase galacturonan-binding domain)	23.4444	9.54207e-10	GSVIVT01000282001	Annexin; contains IPR001464 (Annexin)	9.70588	0.0111164	GSVIVT01000416001	Xyloglucan endotransglucosylase/hydrolase protein 9, putative; contains IPR008264 (Beta-glucanase), IPR008985 (Concanavalin A-like lectin/glucanases superfamily), IPR016455 (Xyloglucan endotransglucosylase/hydrolase)	10.4263	1.23504e-19
GSVIVT01000427001	Serine/threonine-protein kinase; contains IPR011009 (Protein kinase-like domain)	8.26829	0.0325206	GSVIVT01000288001	Flavin-containing monooxygenase family protein; contains IPR020946 (Flavin monooxygenase-like)	0	0.0106027	GSVIVT01000424001	S-receptor kinase-like protein 1; contains IPR011009 (Protein kinase-like domain), IPR013320 (Concanavalin A-like lectin/glucanase, subgroup)	15.4554	0.000554354
GSVIVT01000432001	S-receptor kinase-like protein 1; contains IPR000858 (S-locus glycoprotein), IPR003609 (Apple-like), IPR011009 (Protein kinase-like domain), IPR025287 (Wall-associated receptor kinase galacturonan-binding domain)	23.85	2.32624e-16	GSVIVT01000289001	Annexin; contains IPR001464 (Annexin)	31	0.000483513	GSVIVT01000426001	Serine/threonine-protein kinase receptor; contains IPR011009 (Protein kinase-like domain), IPR013227 (PAN-2 domain), IPR013320 (Concanavalin A-like lectin/glucanase, subgroup), IPR021820 (S-locus receptor kinase, C-terminal), IPR025287 (Wall-associated receptor kinase galacturonan-binding domain)	38.25	2.63295e-10
GSVIVT01000437001	Serine/threonine-protein kinase; contains IPR000742 (Epidermal growth factor-like domain), IPR000858 (S-locus glycoprotein), IPR001480 (Bulb-type lectin domain), IPR003609 (Apple-like), IPR011009 (Protein kinase-like domain), IPR025287 (Wall-associated receptor kinase galacturonan-binding domain)	24.7037	8.19769e-18	GSVIVT01000299001	Annexin; contains IPR001464 (Annexin)	28	0.00350644	GSVIVT01000427001	Serine/threonine-protein kinase; contains IPR011009 (Protein kinase-like domain)	21.1111	0.00823891
GSVIVT01000438001	S-receptor kinase-like protein 1; contains IPR000742 (Epidermal growth factor-like domain), IPR000858 (S-locus glycoprotein), IPR011009 (Protein kinase-like domain), IPR013320 (Concanavalin A-like lectin/glucanase, subgroup), IPR025287 (Wall-associated receptor kinase galacturonan-binding domain)	120.143	8.03284e-20	GSVIVT01000307001	Annexin; contains IPR001464 (Annexin)	27.2778	2.35164e-09	GSVIVT01000428001	Serine/threonine-protein kinase; contains IPR000858 (S-locus glycoprotein), IPR003609 (Apple-like), IPR011009 (Protein kinase-like domain), IPR013320 (Concanavalin A-like lectin/glucanase, subgroup), IPR025287 (Wall-associated receptor kinase galacturonan-binding domain)	34.3333	0.00417388
GSVIVT01000440001	Zinc finger protein CONSTANS-like protein; contains IPR000315 (Zinc finger, B-box)	3.44159	0.00866403	GSVIVT01000315001	Transcription elongation factor spt5; contains IPR017071 (Transcription elongation factor Spt5)	0	0.0493304	GSVIVT01000432001	S-receptor kinase-like protein 1; contains IPR000858 (S-locus glycoprotein), IPR003609 (Apple-like), IPR011009 (Protein kinase-like domain), IPR025287 (Wall-associated receptor kinase galacturonan-binding domain)	21.45	2.08606e-13
GSVIVT01000451001	Cyclin d, putative; contains IPR013763 (Cyclin-like)	41.0714	9.70256e-08	GSVIVT01000320001	Receptor expression-enhancing protein 2; contains IPR003604 (Zinc finger, U1-type), IPR004345 (TB2/DP1/HVA22-related protein)	2.95568	7.07957e-14	GSVIVT01000437001	Serine/threonine-protein kinase; contains IPR000742 (Epidermal growth factor-like domain), IPR000858 (S-locus glycoprotein), IPR001480 (Bulb-type lectin domain), IPR003609 (Apple-like), IPR011009 (Protein kinase-like domain), IPR025287 (Wall-associated receptor kinase galacturonan-binding domain)	24.3793	1.55529e-16
GSVIVT01000468001	Malonyl CoA:anthocyanin 5-O-glucoside-6'''-O-malonyltransferase; contains IPR003480 (Transferase), IPR023213 (Chloramphenicol acetyltransferase-like domain)	0.28613	4.71158e-16	GSVIVT01000324001	Receptor expression-enhancing protein 2; contains IPR004345 (TB2/DP1/HVA22-related protein)	4.31694	5.12468e-13	GSVIVT01000440001	Zinc finger protein CONSTANS-like protein; contains IPR000315 (Zinc finger, B-box)	4.84574	0.00542758
GSVIVT01000469001	Malonyl CoA:anthocyanin 5-O-glucoside-6'''-O-malonyltransferase; contains IPR003480 (Transferase), IPR023213 (Chloramphenicol acetyltransferase-like domain)	52.6	8.07772e-05	GSVIVT01000325001	Protein HVA22, putative; contains IPR004345 (TB2/DP1/HVA22-related protein)	3.33091	3.60216e-36	GSVIVT01000449001	MYB transcription factor; contains IPR009057 (Homeodomain-like)	34.7778	0.00303403
GSVIVT01000497001	Cytochrome P450; contains IPR001128 (Cytochrome P450)	3.05059	0.00298507	GSVIVT01000328001	Putative uncharacterized protein OJ1740_D06.20; contains IPR003604 (Zinc finger, U1-type)	2.79455	9.41723e-12	GSVIVT01000450001	Putative MYB transcription factor; contains IPR009057 (Homeodomain-like)	44.4286	0.00114949
GSVIVT01000499001	Cytochrome P450; contains IPR001128 (Cytochrome P450)	5.81806	3.80946e-09	GSVIVT01000331001	HVA22-like protein a; contains IPR004345 (TB2/DP1/HVA22-related protein), IPR015880 (Zinc finger, C2H2-like)	2.35461	0.000111214	GSVIVT01000453001	Cytochrome b6-f complex iron-sulfur subunit; contains IPR014349 (Rieske iron-sulphur protein), IPR014909 (Cytochrome b6-f complex Fe-S subunit)	2.58683	0.0409055
GSVIVT01000534001	BTB/POZ domain-containing protein; contains IPR011333 (BTB/POZ fold), IPR027356 (NPH3 domain)	0.218768	7.46575e-22	GSVIVT01000395001	F-box protein; contains IPR001810 (F-box domain, cyclin-like)	6.11377	2.04433e-12	GSVIVT01000457001	Equilibrative nucleoside transporter 3; contains IPR002259 (Equilibrative nucleoside transporter)	4.15504	0.0127398
GSVIVT01000538001	RING-H2 finger protein; contains IPR013083 (Zinc finger, RING/FYVE/PHD-type)	8.41273	4.33579e-10	GSVIVT01000421001	F-box family protein	0.0176991	2.61897e-06	GSVIVT01000458001	GPI-anchored protein, putative	0.367361	1.13333e-06
GSVIVT01000540001	Lysine ketoglutarate reductase trans-splicing related 1; contains IPR007877 (Protein of unknown function DUF707)	3.22293	0.0297706	GSVIVT01000424001	S-receptor kinase-like protein 1; contains IPR011009 (Protein kinase-like domain), IPR013320 (Concanavalin A-like lectin/glucanase, subgroup)	4.22311	0.000419812	GSVIVT01000477001	O-methyltransferase, putative; contains IPR016461 (Caffeate O-methyltransferase (COMT) family)	0.25	0.0106801
GSVIVT01000550001	Fe-S metabolism associated SufE; contains IPR003808 (Fe-S metabolism associated domain, SufE-like)	6.75439	0.020784	GSVIVT01000426001	Serine/threonine-protein kinase receptor; contains IPR011009 (Protein kinase-like domain), IPR013227 (PAN-2 domain), IPR013320 (Concanavalin A-like lectin/glucanase, subgroup), IPR021820 (S-locus receptor kinase, C-terminal), IPR025287 (Wall-associated receptor kinase galacturonan-binding domain)	40	1.04905e-19	GSVIVT01000497001	Cytochrome P450; contains IPR001128 (Cytochrome P450)	2.95879	0.00313547
GSVIVT01000563001	Cytochrome P450, putative; contains IPR001128 (Cytochrome P450)	0.0293893	5.96922e-50	GSVIVT01000427001	Serine/threonine-protein kinase; contains IPR011009 (Protein kinase-like domain)	11	0.00508203	GSVIVT01000499001	Cytochrome P450; contains IPR001128 (Cytochrome P450)	5.07402	2.13378e-07
GSVIVT01000564001	Cytochrome P450, putative; contains IPR001128 (Cytochrome P450)	0.0128755	9.32135e-43	GSVIVT01000428001	Serine/threonine-protein kinase; contains IPR000858 (S-locus glycoprotein), IPR003609 (Apple-like), IPR011009 (Protein kinase-like domain), IPR013320 (Concanavalin A-like lectin/glucanase, subgroup), IPR025287 (Wall-associated receptor kinase galacturonan-binding domain)	28.5	1.35677e-05	GSVIVT01000521001	Chalcone synthase; contains IPR016039 (Thiolase-like)	0.210962	2.78719e-24
GSVIVT01000566001	Cytochrome P450, putative; contains IPR001128 (Cytochrome P450)	0.0219211	7.14086e-22	GSVIVT01000432001	S-receptor kinase-like protein 1; contains IPR000858 (S-locus glycoprotein), IPR003609 (Apple-like), IPR011009 (Protein kinase-like domain), IPR025287 (Wall-associated receptor kinase galacturonan-binding domain)	27.9643	5.14887e-32	GSVIVT01000535001	Glycosyl transferase family 17 protein; contains IPR006813 (Glycosyl transferase, family 17)	3.56577	0.000171788
GSVIVT01000573001	Cellulase (Glycosyl hydrolase family 5) protein; contains IPR017853 (Glycoside hydrolase, superfamily)	0.140583	7.06718e-26	GSVIVT01000437001	Serine/threonine-protein kinase; contains IPR000742 (Epidermal growth factor-like domain), IPR000858 (S-locus glycoprotein), IPR001480 (Bulb-type lectin domain), IPR003609 (Apple-like), IPR011009 (Protein kinase-like domain), IPR025287 (Wall-associated receptor kinase galacturonan-binding domain)	29.55	4.95694e-38	GSVIVT01000538001	RING-H2 finger protein; contains IPR013083 (Zinc finger, RING/FYVE/PHD-type)	18.5316	6.81292e-14
GSVIVT01000575001	Cytochrome P450; contains IPR001128 (Cytochrome P450)	0.323621	0.000560703	GSVIVT01000438001	S-receptor kinase-like protein 1; contains IPR000742 (Epidermal growth factor-like domain), IPR000858 (S-locus glycoprotein), IPR011009 (Protein kinase-like domain), IPR013320 (Concanavalin A-like lectin/glucanase, subgroup), IPR025287 (Wall-associated receptor kinase galacturonan-binding domain)	175	3.00304e-26	GSVIVT01000540001	Lysine ketoglutarate reductase trans-splicing related 1; contains IPR007877 (Protein of unknown function DUF707)	3.02362	0.0403697
GSVIVT01000583001	Similarity to terminal ear1; contains IPR007201 (RNA recognition motif 2), IPR012677 (Nucleotide-binding, alpha-beta plait)	0.169355	0.0059131	GSVIVT01000440001	Zinc finger protein CONSTANS-like protein; contains IPR000315 (Zinc finger, B-box)	3.50215	2.08381e-05	GSVIVT01000544001	AT5G28150-like protein; contains IPR008586 (Protein of unknown function DUF868, plant)	5.77311	0.0304089
GSVIVT01000592001	Pectate lyase; contains IPR011050 (Pectin lyase fold/virulence factor), IPR018082 (AmbAllergen)	7.46512	1.88345e-08	GSVIVT01000445001	Serine/threonine-protein kinase; contains IPR000858 (S-locus glycoprotein), IPR001480 (Bulb-type lectin domain), IPR003609 (Apple-like)	2.15643	2.33992e-11	GSVIVT01000547001	GDSL esterase/lipase; contains IPR001087 (Lipase, GDSL)	0.348684	0.0414726
GSVIVT01000623001	Synaptotagmin-7; contains IPR008973 (C2 calcium/lipid-binding domain, CaLB)	3.59008	0.000217223	GSVIVT01000446001	OO_Ba0005L10-OO_Ba0081K17.23 protein; contains IPR008507 (Protein of unknown function DUF789)	0.277778	0.029708	GSVIVT01000550001	Fe-S metabolism associated SufE; contains IPR003808 (Fe-S metabolism associated domain, SufE-like)	17.1176	0.000170203
GSVIVT01000634001	Putative disease resistance protein; contains IPR000767 (Disease resistance protein), IPR001611 (Leucine-rich repeat), IPR027417 (P-loop containing nucleoside triphosphate hydrolase)	4.1	0.00384141	GSVIVT01000448001	Unknown protein	0.260888	9.54917e-14	GSVIVT01000561001	Protein kinase; contains IPR011009 (Protein kinase-like domain)	2.65071	0.0149316
GSVIVT01000635001	Disease resistance protein; contains IPR000767 (Disease resistance protein), IPR027417 (P-loop containing nucleoside triphosphate hydrolase)	6.40777	4.97046e-07	GSVIVT01000449001	MYB transcription factor; contains IPR009057 (Homeodomain-like)	6.24211	1.74145e-05	GSVIVT01000563001	Cytochrome P450, putative; contains IPR001128 (Cytochrome P450)	0.0475703	1.40951e-53
GSVIVT01000642001	Cc-nbs-lrr resistance protein; contains IPR002182 (NB-ARC), IPR027417 (P-loop containing nucleoside triphosphate hydrolase)	4.4375	0.00233001	GSVIVT01000450001	Putative MYB transcription factor; contains IPR009057 (Homeodomain-like)	4.67797	0.00798112	GSVIVT01000564001	Cytochrome P450, putative; contains IPR001128 (Cytochrome P450)	0.0579444	5.11763e-31
GSVIVT01000648001	E3 ubiquitin ligase-like protein; contains IPR004162 (Seven-in-absentia protein, sina), IPR013083 (Zinc finger, RING/FYVE/PHD-type)	2.57743	0.0475977	GSVIVT01000451001	Cyclin d, putative; contains IPR013763 (Cyclin-like)	6.73077	0.00888061	GSVIVT01000566001	Cytochrome P450, putative; contains IPR001128 (Cytochrome P450)	0.0419555	2.22295e-53
GSVIVT01000651001	Disease resistance protein; contains IPR001611 (Leucine-rich repeat)	7.63636	0.0399277	GSVIVT01000469001	Malonyl CoA:anthocyanin 5-O-glucoside-6'''-O-malonyltransferase; contains IPR003480 (Transferase), IPR023213 (Chloramphenicol acetyltransferase-like domain)	109.75	4.97111e-13	GSVIVT01000567001	Cytochrome P450, putative; contains IPR001128 (Cytochrome P450)	0.426794	1.21444e-07
GSVIVT01000655001	Cc-nbs-lrr resistance protein; contains IPR000767 (Disease resistance protein), IPR001611 (Leucine-rich repeat), IPR027417 (P-loop containing nucleoside triphosphate hydrolase)	8.42857	0.038226	GSVIVT01000499001	Cytochrome P450; contains IPR001128 (Cytochrome P450)	2.82575	5.05212e-09	GSVIVT01000575001	Cytochrome P450; contains IPR001128 (Cytochrome P450)	7.52468	2.97376e-15
GSVIVT01000656001	Disease resistance protein; contains IPR000767 (Disease resistance protein), IPR001611 (Leucine-rich repeat), IPR027417 (P-loop containing nucleoside triphosphate hydrolase)	8.6	0.000538519	GSVIVT01000534001	BTB/POZ domain-containing protein; contains IPR011333 (BTB/POZ fold), IPR027356 (NPH3 domain)	0.385346	4.00143e-29	GSVIVT01000582001	Cathepsin B-like cysteine proteinase; contains IPR013128 (Peptidase C1A, papain), IPR025660 (Cysteine peptidase, histidine active site), IPR025661 (Cysteine peptidase, asparagine active site)	0.0181324	7.20912e-82
GSVIVT01000665001	DNA-directed RNA polymerase subunit H; contains IPR000783 (RNA polymerase, subunit H/Rpb5 C-terminal), IPR002182 (NB-ARC), IPR005571 (RNA polymerase, Rpb5, N-terminal)	3	0.0161072	GSVIVT01000535001	Glycosyl transferase family 17 protein; contains IPR006813 (Glycosyl transferase, family 17)	2.05695	9.25803e-08	GSVIVT01000603001	Very-long-chain 3-oxoacyl-CoA reductase 1; contains IPR002347 (Glucose/ribitol dehydrogenase)	0.198381	0.00294161
GSVIVT01000666001	Disease resistance protein; contains IPR000767 (Disease resistance protein), IPR001611 (Leucine-rich repeat), IPR027417 (P-loop containing nucleoside triphosphate hydrolase)	6.03125	0.00229986	GSVIVT01000538001	RING-H2 finger protein; contains IPR013083 (Zinc finger, RING/FYVE/PHD-type)	5.61373	1.1977e-17	GSVIVT01000634001	Putative disease resistance protein; contains IPR000767 (Disease resistance protein), IPR001611 (Leucine-rich repeat), IPR027417 (P-loop containing nucleoside triphosphate hydrolase)	8.59574	1.58758e-05
GSVIVT01000668001	Cc-nbs-lrr resistance protein	5	0.00178468	GSVIVT01000544001	AT5G28150-like protein; contains IPR008586 (Protein of unknown function DUF868, plant)	2.77021	0.0228296	GSVIVT01000635001	Disease resistance protein; contains IPR000767 (Disease resistance protein), IPR027417 (P-loop containing nucleoside triphosphate hydrolase)	5.2451	5.66306e-05
GSVIVT01000669001	Putative uncharacterized protein T14E10_70	3.63274	0.000119299	GSVIVT01000545001	GDSL esterase/lipase; contains IPR001087 (Lipase, GDSL)	0.449898	0.000897216	GSVIVT01000642001	Cc-nbs-lrr resistance protein; contains IPR002182 (NB-ARC), IPR027417 (P-loop containing nucleoside triphosphate hydrolase)	8.07692	0.000283433
GSVIVT01000687001	Gibberellin 2-oxidase; contains IPR005123 (Oxoglutarate/iron-dependent dioxygenase), IPR026992 (Non-haem dioxygenase N-terminal domain), IPR027443 (Isopenicillin N synthase-like)	7.81765	2.44001e-12	GSVIVT01000550001	Fe-S metabolism associated SufE; contains IPR003808 (Fe-S metabolism associated domain, SufE-like)	5.51613	0.00177981	GSVIVT01000656001	Disease resistance protein; contains IPR000767 (Disease resistance protein), IPR001611 (Leucine-rich repeat), IPR027417 (P-loop containing nucleoside triphosphate hydrolase)	178	2.84395e-07
GSVIVT01000696001	Ubiquitin carboxyl-terminal hydrolase; contains IPR001394 (Peptidase C19, ubiquitin carboxyl-terminal hydrolase 2), IPR002893 (Zinc finger, MYND-type)	3.28064	0.000831832	GSVIVT01000563001	Cytochrome P450, putative; contains IPR001128 (Cytochrome P450)	0.0205805	3.47941e-116	GSVIVT01000666001	Disease resistance protein; contains IPR000767 (Disease resistance protein), IPR001611 (Leucine-rich repeat), IPR027417 (P-loop containing nucleoside triphosphate hydrolase)	25.5517	2.14823e-10
GSVIVT01000720001	Auxin-responsive protein; contains IPR003311 (AUX/IAA protein)	5.79195	3.53275e-05	GSVIVT01000564001	Cytochrome P450, putative; contains IPR001128 (Cytochrome P450)	0.0212502	4.8419e-156	GSVIVT01000668001	Cc-nbs-lrr resistance protein	9.77215	1.64484e-06
GSVIVT01000721001	Auxin-responsive protein; contains IPR003311 (AUX/IAA protein)	4.59901	0.00242884	GSVIVT01000566001	Cytochrome P450, putative; contains IPR001128 (Cytochrome P450)	0.0212304	8.25652e-131	GSVIVT01000687001	Gibberellin 2-oxidase; contains IPR005123 (Oxoglutarate/iron-dependent dioxygenase), IPR026992 (Non-haem dioxygenase N-terminal domain), IPR027443 (Isopenicillin N synthase-like)	12.5521	1.78379e-16
GSVIVT01000743001	Photosystem II reaction center; contains IPR009806 (Photosystem II PsbW, class 2)	5.42178	4.51396e-10	GSVIVT01000573001	Cellulase (Glycosyl hydrolase family 5) protein; contains IPR017853 (Glycoside hydrolase, superfamily)	0.458083	3.0739e-14	GSVIVT01000689001	Gibberellin 2-oxidase; contains IPR002283 (Isopenicillin N synthase), IPR026992 (Non-haem dioxygenase N-terminal domain), IPR027443 (Isopenicillin N synthase-like)	3.58971	0.00102047
GSVIVT01000745001	Magnesium transporter MRS2-like protein; contains IPR026573 (Magnesium transporter MRS2/LPE10)	0.385433	3.46567e-10	GSVIVT01000577001	Sieve element occlusion protein 2	7.75472	5.80275e-11	GSVIVT01000708001	3-ketoacyl-CoA synthase; contains IPR016039 (Thiolase-like)	4.46875	0.00199114
GSVIVT01000746001	Magnesium transporter MRS2-like protein; contains IPR002523 (Mg2+ transporter protein, CorA-like/Zinc transport protein ZntB), IPR026573 (Magnesium transporter MRS2/LPE10)	0.457399	2.9416e-08	GSVIVT01000579001	WD repeat-containing protein-like protein; contains IPR015943 (WD40/YVTN repeat-like-containing domain), IPR020472 (G-protein beta WD-40 repeat)	4.14706	4.908e-21	GSVIVT01000720001	Auxin-responsive protein; contains IPR003311 (AUX/IAA protein)	5.2	0.00233509
GSVIVT01000748001	Polycomb group RING finger protein 4; contains IPR013083 (Zinc finger, RING/FYVE/PHD-type)	2.76251	0.0147766	GSVIVT01000582001	Cathepsin B-like cysteine proteinase; contains IPR013128 (Peptidase C1A, papain), IPR025660 (Cysteine peptidase, histidine active site), IPR025661 (Cysteine peptidase, asparagine active site)	0.0481174	5.1327e-36	GSVIVT01000721001	Auxin-responsive protein; contains IPR003311 (AUX/IAA protein)	14.2459	4.42845e-07
GSVIVT01000750001	Proline transporter; contains IPR013057 (Amino acid transporter, transmembrane)	29	0.000179396	GSVIVT01000592001	Pectate lyase; contains IPR011050 (Pectin lyase fold/virulence factor), IPR018082 (AmbAllergen)	102.048	2.46832e-69	GSVIVT01000743001	Photosystem II reaction center; contains IPR009806 (Photosystem II PsbW, class 2)	6.5196	4.18624e-12
GSVIVT01000777001	ER glycerol-phosphate acyltransferase	0.0392157	6.80277e-07	GSVIVT01000603001	Very-long-chain 3-oxoacyl-CoA reductase 1; contains IPR002347 (Glucose/ribitol dehydrogenase)	0.216146	8.39348e-05	GSVIVT01000748001	Polycomb group RING finger protein 4; contains IPR013083 (Zinc finger, RING/FYVE/PHD-type)	2.42477	0.0467002
GSVIVT01000781001	Mei2-like protein; contains IPR007201 (RNA recognition motif 2), IPR012677 (Nucleotide-binding, alpha-beta plait)	5.86433	2.02622e-09	GSVIVT01000606001	MYB transcription factor-like; contains IPR009057 (Homeodomain-like)	5.78125	0.0135634	GSVIVT01000750001	Proline transporter; contains IPR013057 (Amino acid transporter, transmembrane)	31.9286	2.66531e-06
GSVIVT01000782001	RNA-binding protein, putative; contains IPR012677 (Nucleotide-binding, alpha-beta plait)	6.03882	2.00611e-10	GSVIVT01000620001	Dehydration-responsive element-binding factor 1; contains IPR016177 (DNA-binding, integrase-type)	9.07692	0.0146724	GSVIVT01000764001	Cytochrome P450; contains IPR001128 (Cytochrome P450)	33	3.40791e-06
GSVIVT01000793001	Unknown protein	58.3934	4.00061e-44	GSVIVT01000622001	Callose synthase; contains IPR003440 (Glycosyl transferase, family 48), IPR026899 (1,3-beta-glucan synthase subunit FKS1-like, domain-1), IPR026953 (Callose synthase)	0.328549	1.82326e-08	GSVIVT01000765001	Cytochrome P450; contains IPR001128 (Cytochrome P450)	7.32609	1.16637e-06
GSVIVT01000800001	Probable galacturonosyltransferase 15; contains IPR002495 (Glycosyl transferase, family 8)	3.95215	4.24673e-05	GSVIVT01000634001	Putative disease resistance protein; contains IPR000767 (Disease resistance protein), IPR001611 (Leucine-rich repeat), IPR027417 (P-loop containing nucleoside triphosphate hydrolase)	4.9	2.60565e-09	GSVIVT01000793001	Unknown protein	0.461452	0.0156673
GSVIVT01000802001	Agamous MADS-box transcription factor; contains IPR002100 (Transcription factor, MADS-box), IPR002487 (Transcription factor, K-box)	0.258108	6.33109e-13	GSVIVT01000635001	Disease resistance protein; contains IPR000767 (Disease resistance protein), IPR027417 (P-loop containing nucleoside triphosphate hydrolase)	3.67717	2.5496e-10	GSVIVT01000802001	Agamous MADS-box transcription factor; contains IPR002100 (Transcription factor, MADS-box), IPR002487 (Transcription factor, K-box)	0.496562	9.14652e-08
GSVIVT01000808001	Protein HVA22, putative; contains IPR004345 (TB2/DP1/HVA22-related protein)	4.32022	0.0279672	GSVIVT01000642001	Cc-nbs-lrr resistance protein; contains IPR002182 (NB-ARC), IPR027417 (P-loop containing nucleoside triphosphate hydrolase)	3.77419	7.67197e-06	GSVIVT01000825001	Flavin-containing monooxygenase family protein; contains IPR020946 (Flavin monooxygenase-like)	0.38565	0.000597017
GSVIVT01000819001	Putative leucine-rich repeat receptor-like protein kinase family protein; contains IPR001611 (Leucine-rich repeat), IPR011009 (Protein kinase-like domain), IPR013210 (Leucine-rich repeat-containing N-terminal, type 2), IPR025875 (Leucine rich repeat 4)	0.208099	2.34218e-13	GSVIVT01000655001	Cc-nbs-lrr resistance protein; contains IPR000767 (Disease resistance protein), IPR001611 (Leucine-rich repeat), IPR027417 (P-loop containing nucleoside triphosphate hydrolase)	33	0.005367	GSVIVT01000829001	Annexin, putative; contains IPR001464 (Annexin)	3.04885	0.0416803
GSVIVT01000827001	Integrator complex subunit 9; contains IPR001279 (Beta-lactamase-like), IPR022712 (Beta-Casp domain), IPR027074 (Integrator complex subunit 9)	3.10769	0.0306315	GSVIVT01000663001	Cc-nbs-lrr resistance protein; contains IPR000767 (Disease resistance protein), IPR001611 (Leucine-rich repeat), IPR025875 (Leucine rich repeat 4), IPR027417 (P-loop containing nucleoside triphosphate hydrolase)	6.7	0.0498998	GSVIVT01000831001	Early-responsive to dehydration protein-like; contains IPR003864 (Domain of unknown function DUF221)	0.0897436	9.10204e-06
GSVIVT01000832001	U-box domain-containing protein; contains IPR016024 (Armadillo-type fold)	4.44014	5.00378e-05	GSVIVT01000666001	Disease resistance protein; contains IPR000767 (Disease resistance protein), IPR001611 (Leucine-rich repeat), IPR027417 (P-loop containing nucleoside triphosphate hydrolase)	11.9322	1.73365e-17	GSVIVT01000832001	U-box domain-containing protein; contains IPR016024 (Armadillo-type fold)	4.01366	0.00020446
GSVIVT01000833001	Unknown protein	5.24066	0.0217573	GSVIVT01000668001	Cc-nbs-lrr resistance protein	11.4935	1.61755e-20	GSVIVT01000840001	Disease resistance protein; contains IPR001611 (Leucine-rich repeat), IPR002182 (NB-ARC), IPR027417 (P-loop containing nucleoside triphosphate hydrolase)	3.58602	0.00726198
GSVIVT01000840001	Disease resistance protein; contains IPR001611 (Leucine-rich repeat), IPR002182 (NB-ARC), IPR027417 (P-loop containing nucleoside triphosphate hydrolase)	3.97668	0.00064519	GSVIVT01000710001	3-ketoacyl-CoA synthase; contains IPR016039 (Thiolase-like)	3.27491	5.28272e-09	GSVIVT01000842001	Cc-nbs-lrr resistance protein; contains IPR001611 (Leucine-rich repeat), IPR002182 (NB-ARC), IPR027417 (P-loop containing nucleoside triphosphate hydrolase)	4.41538	0.0254577
GSVIVT01000842001	Cc-nbs-lrr resistance protein; contains IPR001611 (Leucine-rich repeat), IPR002182 (NB-ARC), IPR027417 (P-loop containing nucleoside triphosphate hydrolase)	5.4878	0.00903049	GSVIVT01000716001	Putative tryptophan synthase alpha chain; contains IPR002028 (Tryptophan synthase, alpha chain), IPR013785 (Aldolase-type TIM barrel)	0.451301	1.10364e-12	GSVIVT01000844001	Cinnamoyl-CoA reductase, putative; contains IPR001509 (NAD-dependent epimerase/dehydratase), IPR016040 (NAD(P)-binding domain)	0.114729	1.4639e-08
GSVIVT01000843001	Protein trichome birefringence-like 38; contains IPR025846 (PMR5 N-terminal domain), IPR026057 (PC-Esterase)	0	0.0209029	GSVIVT01000720001	Auxin-responsive protein; contains IPR003311 (AUX/IAA protein)	3.34141	1.78042e-07	GSVIVT01000851001	Putative hexose transporter; contains IPR005828 (General substrate transporter), IPR016196 (Major facilitator superfamily domain, general substrate transporter)	9.57143	1.23619e-05
GSVIVT01000851001	Putative hexose transporter; contains IPR005828 (General substrate transporter), IPR016196 (Major facilitator superfamily domain, general substrate transporter)	0.0466926	4.11544e-09	GSVIVT01000721001	Auxin-responsive protein; contains IPR003311 (AUX/IAA protein)	11.8481	6.41084e-16	GSVIVT01000853001	Putative hexose transporter; contains IPR005828 (General substrate transporter), IPR016140 (Bifunctional inhibitor/plant lipid transfer protein/seed storage helical domain), IPR016196 (Major facilitator superfamily domain, general substrate transporter)	14.2039	0.0011518
GSVIVT01000854001	Protease inhibitor/seed storage/lipid transfer protein family protein; contains IPR016140 (Bifunctional inhibitor/plant lipid transfer protein/seed storage helical domain)	0.0452261	0.00340827	GSVIVT01000735001	Unknown protein	0.171315	0.00616035	GSVIVT01000855001	Bifunctional inhibitor/lipid-transfer protein/seed storage 2S albumin-like protein; contains IPR016140 (Bifunctional inhibitor/plant lipid transfer protein/seed storage helical domain)	0.0109008	5.32771e-12
GSVIVT01000871001	Disease resistance protein; contains IPR000767 (Disease resistance protein), IPR001611 (Leucine-rich repeat), IPR027417 (P-loop containing nucleoside triphosphate hydrolase)	7.84746	0.0172826	GSVIVT01000743001	Photosystem II reaction center; contains IPR009806 (Photosystem II PsbW, class 2)	4.39132	8.57862e-44	GSVIVT01000857001	Early response to dehydration 15-like protein; contains IPR009818 (Ataxin-2, C-terminal)	2.63652	0.00802394
GSVIVT01000879001	Disease resistance protein; contains IPR000767 (Disease resistance protein), IPR027417 (P-loop containing nucleoside triphosphate hydrolase)	10.5789	2.32132e-06	GSVIVT01000745001	Magnesium transporter MRS2-like protein; contains IPR026573 (Magnesium transporter MRS2/LPE10)	0.395517	7.90308e-17	GSVIVT01000871001	Disease resistance protein; contains IPR000767 (Disease resistance protein), IPR001611 (Leucine-rich repeat), IPR027417 (P-loop containing nucleoside triphosphate hydrolase)	12.9231	3.54801e-09
GSVIVT01000882001	Disease resistance protein; contains IPR000767 (Disease resistance protein), IPR027417 (P-loop containing nucleoside triphosphate hydrolase)	13.9231	0.000490827	GSVIVT01000746001	Magnesium transporter MRS2-like protein; contains IPR002523 (Mg2+ transporter protein, CorA-like/Zinc transport protein ZntB), IPR026573 (Magnesium transporter MRS2/LPE10)	0.328953	3.75236e-23	GSVIVT01000879001	Disease resistance protein; contains IPR000767 (Disease resistance protein), IPR027417 (P-loop containing nucleoside triphosphate hydrolase)	34	2.1124e-07
GSVIVT01000884001	Disease resistance protein; contains IPR000767 (Disease resistance protein), IPR027417 (P-loop containing nucleoside triphosphate hydrolase)	8.59375	0.000379262	GSVIVT01000750001	Proline transporter; contains IPR013057 (Amino acid transporter, transmembrane)	10.625	0.0376098	GSVIVT01000882001	Disease resistance protein; contains IPR000767 (Disease resistance protein), IPR027417 (P-loop containing nucleoside triphosphate hydrolase)	28.2	0.00175607
GSVIVT01000898001	Receptor-like protein kinase; contains IPR001611 (Leucine-rich repeat)	29.25	0.0225188	GSVIVT01000763001	Myosin-3; contains IPR007656 (Zein-binding domain)	0.0327869	0.000720395	GSVIVT01000884001	Disease resistance protein; contains IPR000767 (Disease resistance protein), IPR027417 (P-loop containing nucleoside triphosphate hydrolase)	40.8	5.3927e-05
GSVIVT01000914001	11-beta-hydroxysteroid dehydrogenase-like; contains IPR002347 (Glucose/ribitol dehydrogenase)	32.0595	1.34814e-23	GSVIVT01000764001	Cytochrome P450; contains IPR001128 (Cytochrome P450)	9.80851	1.29899e-09	GSVIVT01000906001	AT5g13100/T19L5_60	3.43089	0.00185107
GSVIVT01000915001	11-beta-hydroxysteroid dehydrogenase-like; contains IPR002347 (Glucose/ribitol dehydrogenase)	0	5.05585e-06	GSVIVT01000765001	Cytochrome P450; contains IPR001128 (Cytochrome P450)	2.86143	6.24354e-13	GSVIVT01000914001	11-beta-hydroxysteroid dehydrogenase-like; contains IPR002347 (Glucose/ribitol dehydrogenase)	45.8621	6.57408e-24
GSVIVT01000938001	Bidirectional sugar transporter N3; contains IPR004316 (SWEET sugar transporter)	0.0537213	1.29058e-59	GSVIVT01000781001	Mei2-like protein; contains IPR007201 (RNA recognition motif 2), IPR012677 (Nucleotide-binding, alpha-beta plait)	2.67809	4.04561e-13	GSVIVT01000915001	11-beta-hydroxysteroid dehydrogenase-like; contains IPR002347 (Glucose/ribitol dehydrogenase)	73.25	9.20048e-05
GSVIVT01000940001	NAC domain-containing protein, putative; contains IPR003441 (No apical meristem (NAM) protein)	3.1749	0.000428168	GSVIVT01000782001	RNA-binding protein, putative; contains IPR012677 (Nucleotide-binding, alpha-beta plait)	2.27086	5.82829e-12	GSVIVT01000923001	Bcl-2-associated athanogene-like protein	3.40225	0.00112949
GSVIVT01000944001	Pyruvate dehydrogenase E1 component subunit beta; contains IPR005475 (Transketolase-like, pyrimidine-binding domain), IPR009014 (Transketolase, C-terminal/Pyruvate-ferredoxin oxidoreductase, domain II), IPR027110 (Pyruvate dehydrogenase E1 component subunit beta)	0.497949	5.82e-05	GSVIVT01000793001	Unknown protein	3.68088	2.62433e-13	GSVIVT01000924001	Exocyst complex component 7; contains IPR004140 (Exocyst complex protein Exo70), IPR016159 (Cullin repeat-like-containing domain)	0.0553411	1.00577e-20
GSVIVT01000947001	Hydroxyproline-rich glycoprotein family protein; contains IPR027267 (Arfaptin homology (AH) domain/BAR domain)	3.33077	0.00114047	GSVIVT01000800001	Probable galacturonosyltransferase 15; contains IPR002495 (Glycosyl transferase, family 8)	2.08442	2.70314e-06	GSVIVT01000938001	Bidirectional sugar transporter N3; contains IPR004316 (SWEET sugar transporter)	0.150511	4.15873e-26
GSVIVT01000951001	Zinc finger protein CONSTANS-like protein; contains IPR010402 (CCT domain)	6.70811	6.49446e-06	GSVIVT01000802001	Agamous MADS-box transcription factor; contains IPR002100 (Transcription factor, MADS-box), IPR002487 (Transcription factor, K-box)	0.265668	4.91946e-65	GSVIVT01000947001	Hydroxyproline-rich glycoprotein family protein; contains IPR027267 (Arfaptin homology (AH) domain/BAR domain)	3.14134	0.00500916
GSVIVT01000985001	Serine carboxypeptidase 1; contains IPR001563 (Peptidase S10, serine carboxypeptidase)	8.75505	1.26509e-07	GSVIVT01000808001	Protein HVA22, putative; contains IPR004345 (TB2/DP1/HVA22-related protein)	4.24138	0.0387566	GSVIVT01000951001	Zinc finger protein CONSTANS-like protein; contains IPR010402 (CCT domain)	4.2518	0.000749493
GSVIVT01000986001	Putative aluminum-activated malate transporter; contains IPR020966 (Aluminum-activated malate transporter)	10.7402	1.43567e-10	GSVIVT01000809001	Putative uncharacterized protein T20N10_120	2.09565	0.00965019	GSVIVT01000958001	GRAM-containing/ABA-responsive protein; contains IPR004182 (GRAM)	5.2791	2.43655e-07
GSVIVT01000987001	Unknown protein	27.7009	3.4889e-06	GSVIVT01000813001	Unknown protein	2.0044	0.00399721	GSVIVT01000959001	Unknown protein	0.0610347	3.99952e-41
GSVIVT01000994001	Aluminum-activated malate transporter; contains IPR020966 (Aluminum-activated malate transporter)	27.967	9.2216e-07	GSVIVT01000819001	Putative leucine-rich repeat receptor-like protein kinase family protein; contains IPR001611 (Leucine-rich repeat), IPR011009 (Protein kinase-like domain), IPR013210 (Leucine-rich repeat-containing N-terminal, type 2), IPR025875 (Leucine rich repeat 4)	0.421245	9.04967e-06	GSVIVT01000961001	PF11443 domain protein; contains IPR011205 (Uncharacterised conserved protein UCP015417, vWA), IPR024553 (Domain of unknown function DUF2828)	0.312901	1.42643e-15
GSVIVT01000995001	Putative aluminum-activated malate transporter; contains IPR020966 (Aluminum-activated malate transporter)	10.6154	1.2032e-13	GSVIVT01000822001	Cinnamoyl-CoA reductase, putative; contains IPR001509 (NAD-dependent epimerase/dehydratase), IPR016040 (NAD(P)-binding domain)	0.213918	8.14896e-05	GSVIVT01000967001	Jasmonate ZIM domain protein l; contains IPR010399 (Tify), IPR018467 (CO/COL/TOC1, conserved site)	31.2979	4.04361e-13
GSVIVT01000996001	Unknown protein	12.4552	7.51152e-05	GSVIVT01000825001	Flavin-containing monooxygenase family protein; contains IPR020946 (Flavin monooxygenase-like)	0.222826	1.25285e-05	GSVIVT01000971001	Unknown protein	0.113703	0.00196807
GSVIVT01001005001	Protein trichome birefringence-like 36; contains IPR025846 (PMR5 N-terminal domain), IPR026057 (PC-Esterase)	5.82796	0.00113668	GSVIVT01000829001	Annexin, putative; contains IPR001464 (Annexin)	2.27978	1.29613e-05	GSVIVT01000985001	Serine carboxypeptidase 1; contains IPR001563 (Peptidase S10, serine carboxypeptidase)	8.40369	1.615e-07
GSVIVT01001034001	Transmembrane 9 superfamily protein member 2; contains IPR004240 (Nonaspanin (TM9SF))	0.413416	6.50122e-10	GSVIVT01000832001	U-box domain-containing protein; contains IPR016024 (Armadillo-type fold)	3.20202	5.56312e-12	GSVIVT01000986001	Putative aluminum-activated malate transporter; contains IPR020966 (Aluminum-activated malate transporter)	5.01457	1.7269e-05
GSVIVT01001035001	Adenylate kinase, putative; contains IPR000850 (Adenylate kinase), IPR018962 (Domain of unknown function DUF1995), IPR027417 (P-loop containing nucleoside triphosphate hydrolase)	6.73529	7.25649e-05	GSVIVT01000833001	Unknown protein	3.8479	0.00208054	GSVIVT01000987001	Unknown protein	6.40673	0.0361441
GSVIVT01001039001	Unknown protein	5.95621	1.05048e-11	GSVIVT01000840001	Disease resistance protein; contains IPR001611 (Leucine-rich repeat), IPR002182 (NB-ARC), IPR027417 (P-loop containing nucleoside triphosphate hydrolase)	3.57751	1.08348e-09	GSVIVT01000993001	Tir-nbs-lrr resistance protein; contains IPR001611 (Leucine-rich repeat)	33.3	0.000800906
GSVIVT01001045001	Ribonuclease 3-like protein 2; contains IPR000999 (Ribonuclease III domain), IPR001650 (Helicase, C-terminal), IPR003100 (Argonaute/Dicer protein, PAZ), IPR005034 (Dicer double-stranded RNA-binding fold), IPR014001 (Helicase, superfamily 1/2, ATP-binding domain), IPR014720 (Double-stranded RNA-binding-like domain), IPR027417 (P-loop containing nucleoside triphosphate hydrolase)	3.3879	0.000454135	GSVIVT01000842001	Cc-nbs-lrr resistance protein; contains IPR001611 (Leucine-rich repeat), IPR002182 (NB-ARC), IPR027417 (P-loop containing nucleoside triphosphate hydrolase)	3.44615	0.00055526	GSVIVT01000994001	Aluminum-activated malate transporter; contains IPR020966 (Aluminum-activated malate transporter)	6.87742	0.000999145
GSVIVT01001061001	Receptor protein kinase, putative; contains IPR011009 (Protein kinase-like domain), IPR013320 (Concanavalin A-like lectin/glucanase, subgroup), IPR017853 (Glycoside hydrolase, superfamily)	18.6818	1.76946e-17	GSVIVT01000844001	Cinnamoyl-CoA reductase, putative; contains IPR001509 (NAD-dependent epimerase/dehydratase), IPR016040 (NAD(P)-binding domain)	0.0584416	6.51671e-26	GSVIVT01000995001	Putative aluminum-activated malate transporter; contains IPR020966 (Aluminum-activated malate transporter)	5.58963	0.000130891
GSVIVT01001076001	Abhydrolase domain-containing protein FAM108C1	4.66953	0.0166563	GSVIVT01000850001	Crossover junction endonuclease MUS81; contains IPR011335 (Restriction endonuclease type II-like)	0.252585	3.30162e-19	GSVIVT01000996001	Unknown protein	6.73941	0.0349716
GSVIVT01001089001	Ethylene-responsive transcription factor; contains IPR016177 (DNA-binding, integrase-type)	79.4	1.12782e-05	GSVIVT01000851001	Putative hexose transporter; contains IPR005828 (General substrate transporter), IPR016196 (Major facilitator superfamily domain, general substrate transporter)	0.291277	1.76403e-08	GSVIVT01001006001	Unknown protein	57.8333	0.00126378
GSVIVT01001090001	Conserved hypothetical membrane protein; contains IPR019275 (Protein of unknown function DUF2301)	3.1825	0.0178404	GSVIVT01000853001	Putative hexose transporter; contains IPR005828 (General substrate transporter), IPR016140 (Bifunctional inhibitor/plant lipid transfer protein/seed storage helical domain), IPR016196 (Major facilitator superfamily domain, general substrate transporter)	2.03067	0.00035512	GSVIVT01001036001	Putative hexose transporter; contains IPR005828 (General substrate transporter), IPR016196 (Major facilitator superfamily domain, general substrate transporter)	2.54796	0.0298121
GSVIVT01001097001	Glycosyltransferase 47; contains IPR004263 (Exostosin-like)	0.0837319	3.19907e-11	GSVIVT01000855001	Bifunctional inhibitor/lipid-transfer protein/seed storage 2S albumin-like protein; contains IPR016140 (Bifunctional inhibitor/plant lipid transfer protein/seed storage helical domain)	0	1.64804e-10	GSVIVT01001039001	Unknown protein	3.38978	9.48468e-05
GSVIVT01001098001	Transaldolase, putative; contains IPR001585 (Transaldolase), IPR013785 (Aldolase-type TIM barrel)	0.418739	6.95027e-12	GSVIVT01000857001	Early response to dehydration 15-like protein; contains IPR009818 (Ataxin-2, C-terminal)	2.09265	2.10629e-12	GSVIVT01001044001	Receptor-like kinase; contains IPR011009 (Protein kinase-like domain), IPR013210 (Leucine-rich repeat-containing N-terminal, type 2), IPR025875 (Leucine rich repeat 4)	4.91391	9.16698e-05
GSVIVT01001099001	Peptidyl-prolyl cis-trans isomerase; contains IPR001179 (Peptidyl-prolyl cis-trans isomerase, FKBP-type, domain), IPR023566 (Peptidyl-prolyl cis-trans isomerase, FKBP-type)	3.05516	0.0317745	GSVIVT01000865001	IQ domain-containing protein; contains IPR000048 (IQ motif, EF-hand binding site)	3.21154	0.0231178	GSVIVT01001046001	DNA replication licensing factor MCM5, putative; contains IPR001208 (Mini-chromosome maintenance, DNA-dependent ATPase), IPR027417 (P-loop containing nucleoside triphosphate hydrolase)	4.60952	0.00557625
GSVIVT01001108001	Transferase, transferring glycosyl groups	2.72298	0.0142863	GSVIVT01000871001	Disease resistance protein; contains IPR000767 (Disease resistance protein), IPR001611 (Leucine-rich repeat), IPR027417 (P-loop containing nucleoside triphosphate hydrolase)	4	1.19005e-06	GSVIVT01001054001	DCN1-like protein 4; contains IPR014764 (Defective-in-cullin neddylation protein)	0.0138741	1.67523e-18
GSVIVT01001112001	Indole-3-acetic acid-amido synthetase GH3.17, putative; contains IPR004993 (GH3 auxin-responsive promoter)	15.9655	4.58348e-06	GSVIVT01000879001	Disease resistance protein; contains IPR000767 (Disease resistance protein), IPR027417 (P-loop containing nucleoside triphosphate hydrolase)	12.5882	1.11044e-15	GSVIVT01001057001	DCN1-like protein 4; contains IPR014764 (Defective-in-cullin neddylation protein)	0.00375783	3.44135e-24
GSVIVT01001114001	Nudix hydrolase 13; contains IPR015797 (NUDIX hydrolase domain-like)	2.86949	0.0113728	GSVIVT01000882001	Disease resistance protein; contains IPR000767 (Disease resistance protein), IPR027417 (P-loop containing nucleoside triphosphate hydrolase)	22.5	1.00497e-08	GSVIVT01001059001	Chitinase, putative; contains IPR017853 (Glycoside hydrolase, superfamily)	64.5	0.00816107
GSVIVT01001115001	U-box domain-containing protein; contains IPR013083 (Zinc finger, RING/FYVE/PHD-type), IPR016024 (Armadillo-type fold)	67.75	2.15331e-11	GSVIVT01000884001	Disease resistance protein; contains IPR000767 (Disease resistance protein), IPR027417 (P-loop containing nucleoside triphosphate hydrolase)	20.3077	1.59561e-10	GSVIVT01001061001	Receptor protein kinase, putative; contains IPR011009 (Protein kinase-like domain), IPR013320 (Concanavalin A-like lectin/glucanase, subgroup), IPR017853 (Glycoside hydrolase, superfamily)	4.94012	8.04663e-05
GSVIVT01001122001	Respiratory burst oxidase-like protein; contains IPR000778 (Cytochrome b245, heavy chain), IPR011992 (EF-hand-like domain), IPR013130 (Ferric reductase transmembrane component-like domain), IPR017938 (Riboflavin synthase-like beta-barrel)	3.02691	0.0194516	GSVIVT01000913001	Glucose-6-phosphate 1-dehydrogenase; contains IPR001282 (Glucose-6-phosphate dehydrogenase)	0.432488	4.20658e-22	GSVIVT01001076001	Abhydrolase domain-containing protein FAM108C1	12.9739	8.02473e-07
GSVIVT01001126001	Unknown protein	31.8889	2.58433e-38	GSVIVT01000914001	11-beta-hydroxysteroid dehydrogenase-like; contains IPR002347 (Glucose/ribitol dehydrogenase)	18.4804	4.72861e-36	GSVIVT01001080001	AT5g13970/MAC12_6	0.478893	1.98663e-05
GSVIVT01001129001	Protein phosphatase 2C containing protein; contains IPR001932 (Protein phosphatase 2C (PP2C)-like), IPR015655 (Protein phosphatase 2C)	0.491166	0.000121177	GSVIVT01000915001	11-beta-hydroxysteroid dehydrogenase-like; contains IPR002347 (Glucose/ribitol dehydrogenase)	0.47432	0.0137132	GSVIVT01001089001	Ethylene-responsive transcription factor; contains IPR016177 (DNA-binding, integrase-type)	11.3889	3.64233e-06
GSVIVT01001132001	Heparan-alpha-glucosaminide N-acetyltransferase; contains IPR012429 (Protein of unknown function DUF1624)	0.470046	2.62898e-05	GSVIVT01000924001	Exocyst complex component 7; contains IPR004140 (Exocyst complex protein Exo70), IPR016159 (Cullin repeat-like-containing domain)	0.14978	1.82839e-06	GSVIVT01001090001	Conserved hypothetical membrane protein; contains IPR019275 (Protein of unknown function DUF2301)	4.06164	0.00269324
GSVIVT01001142001	cDNA clone:J013157C11, full insert sequence; contains IPR010765 (Protein of unknown function DUF1350)	3.03321	0.00598862	GSVIVT01000938001	Bidirectional sugar transporter N3; contains IPR004316 (SWEET sugar transporter)	0.31297	2.08852e-68	GSVIVT01001091001	E3 ubiquitin-protein ligase UHRF1; contains IPR003105 (SRA-YDG), IPR013083 (Zinc finger, RING/FYVE/PHD-type), IPR015947 (PUA-like domain)	3.87059	0.00397032
GSVIVT01001146001	Patatin T5, putative; contains IPR016035 (Acyl transferase/acyl hydrolase/lysophospholipase)	38	0.0182426	GSVIVT01000940001	NAC domain-containing protein, putative; contains IPR003441 (No apical meristem (NAM) protein)	2.81203	2.19192e-31	GSVIVT01001099001	Peptidyl-prolyl cis-trans isomerase; contains IPR001179 (Peptidyl-prolyl cis-trans isomerase, FKBP-type, domain), IPR023566 (Peptidyl-prolyl cis-trans isomerase, FKBP-type)	11.9245	5.60969e-07
GSVIVT01001147001	Blue copper protein; contains IPR008972 (Cupredoxin)	0.0903226	0.0120196	GSVIVT01000947001	Hydroxyproline-rich glycoprotein family protein; contains IPR027267 (Arfaptin homology (AH) domain/BAR domain)	2.66876	2.09208e-09	GSVIVT01001105001	Unknown protein	13.1765	0.00133086
GSVIVT01001149001	Time for coffee	3.48083	4.33818e-05	GSVIVT01000951001	Zinc finger protein CONSTANS-like protein; contains IPR010402 (CCT domain)	2.4245	2.10116e-05	GSVIVT01001106001	Probable peptide/nitrate transporter; contains IPR000109 (Proton-dependent oligopeptide transporter family), IPR016196 (Major facilitator superfamily domain, general substrate transporter)	5.19476	2.37846e-09
GSVIVT01001154001	Chalcone isomerase; contains IPR016087 (Chalcone isomerase)	0.356499	2.2573e-06	GSVIVT01000957001	Humj1; contains IPR001202 (WW domain)	9.77778	0.0116597	GSVIVT01001112001	Indole-3-acetic acid-amido synthetase GH3.17, putative; contains IPR004993 (GH3 auxin-responsive promoter)	218.75	1.74688e-15
GSVIVT01001177001	Non-specific lipid-transfer protein; contains IPR000528 (Plant lipid transfer protein/Par allergen), IPR016140 (Bifunctional inhibitor/plant lipid transfer protein/seed storage helical domain)	0.276423	0.00618408	GSVIVT01000958001	GRAM-containing/ABA-responsive protein; contains IPR004182 (GRAM)	3.26214	1.79657e-16	GSVIVT01001114001	Nudix hydrolase 13; contains IPR015797 (NUDIX hydrolase domain-like)	5.23293	5.86321e-08
GSVIVT01001192001	Homocysteine s-methyltransferase; contains IPR003726 (Homocysteine S-methyltransferase)	5.55019	1.03412e-08	GSVIVT01000959001	Unknown protein	0.294375	5.95035e-06	GSVIVT01001115001	U-box domain-containing protein; contains IPR013083 (Zinc finger, RING/FYVE/PHD-type), IPR016024 (Armadillo-type fold)	80.4286	5.43283e-19
GSVIVT01001196001	Sulfate transporter; contains IPR001902 (Sulphate anion transporter)	4.26923	0.000265902	GSVIVT01000967001	Jasmonate ZIM domain protein l; contains IPR010399 (Tify), IPR018467 (CO/COL/TOC1, conserved site)	8.1916	5.54615e-22	GSVIVT01001118001	RNA recognition motif containing protein; contains IPR008480 (Protein of unknown function DUF761, plant), IPR008973 (C2 calcium/lipid-binding domain, CaLB), IPR012677 (Nucleotide-binding, alpha-beta plait)	8.4375	0.00069495
GSVIVT01001198001	Sulfate transporter, putative; contains IPR001902 (Sulphate anion transporter)	4.34706	1.67155e-07	GSVIVT01000977001	Histidine kinase-like ATPase domain-containing protein	0.116667	5.12393e-06	GSVIVT01001119001	DNA replication licensing factor; contains IPR001208 (Mini-chromosome maintenance, DNA-dependent ATPase), IPR027417 (P-loop containing nucleoside triphosphate hydrolase)	3.36486	0.0174935
GSVIVT01001199001	Serine/threonine protein kinase; contains IPR011009 (Protein kinase-like domain)	0.171859	2.45992e-16	GSVIVT01000985001	Serine carboxypeptidase 1; contains IPR001563 (Peptidase S10, serine carboxypeptidase)	3.33852	4.02393e-08	GSVIVT01001122001	Respiratory burst oxidase-like protein; contains IPR000778 (Cytochrome b245, heavy chain), IPR011992 (EF-hand-like domain), IPR013130 (Ferric reductase transmembrane component-like domain), IPR017938 (Riboflavin synthase-like beta-barrel)	25.1852	3.47166e-13
GSVIVT01001202001	Ice binding protein, putative; contains IPR001849 (Pleckstrin homology domain), IPR008546 (Domain of unknown function DUF828), IPR013666 (Pleckstrin-like, plant)	3.692	0.00581453	GSVIVT01000986001	Putative aluminum-activated malate transporter; contains IPR020966 (Aluminum-activated malate transporter)	2.58942	1.70278e-06	GSVIVT01001124001	Xyloglucan endotransglucosylase/hydrolase 5; contains IPR008985 (Concanavalin A-like lectin/glucanases superfamily), IPR016455 (Xyloglucan endotransglucosylase/hydrolase)	8.2963	0.0463907
GSVIVT01001207001	Chlorophyllase 1; contains IPR010821 (Chlorophyllase), IPR020683 (Ankyrin repeat-containing domain)	3.88462	0.0370044	GSVIVT01000987001	Unknown protein	3.09199	0.0159394	GSVIVT01001126001	Unknown protein	21.4848	2.33964e-05
GSVIVT01001210001	Chlorophyllase 1; contains IPR010821 (Chlorophyllase)	31.5	0.00191695	GSVIVT01000993001	Tir-nbs-lrr resistance protein; contains IPR001611 (Leucine-rich repeat)	3.50725	0.0347755	GSVIVT01001133001	SET and MYND domain-containing protein 5; contains IPR001214 (SET domain)	3.50769	0.00950909
GSVIVT01001215001	Ankyrin repeat-containing protein, putative; contains IPR026961 (PGG domain)	26.3333	0.0392234	GSVIVT01000994001	Aluminum-activated malate transporter; contains IPR020966 (Aluminum-activated malate transporter)	2.56187	0.0155151	GSVIVT01001149001	Time for coffee	4.02796	0.00176017
GSVIVT01001223001	Putative laccase; contains IPR008972 (Cupredoxin)	0	0.0092659	GSVIVT01000995001	Putative aluminum-activated malate transporter; contains IPR020966 (Aluminum-activated malate transporter)	2.8843	1.40579e-10	GSVIVT01001154001	Chalcone isomerase; contains IPR016087 (Chalcone isomerase)	0.296809	0.00130619
GSVIVT01001252001	Glutathione s-transferase, putative; contains IPR010987 (Glutathione S-transferase, C-terminal-like)	8.22214	3.7961e-14	GSVIVT01000996001	Unknown protein	2.81549	0.0302418	GSVIVT01001155001	Copalyl diphosphate synthase; contains IPR008930 (Terpenoid cyclases/protein prenyltransferase alpha-alpha toroid), IPR008949 (Terpenoid synthase)	14	0.0214471
GSVIVT01001268001	Thylakoid lumenal protein; contains IPR001646 (Pentapeptide repeat)	2.67276	0.0219594	GSVIVT01001005001	Protein trichome birefringence-like 36; contains IPR025846 (PMR5 N-terminal domain), IPR026057 (PC-Esterase)	6.60377	3.12953e-06	GSVIVT01001170001	Late embryogenesis abundant protein D-34; contains IPR007011 (Seed maturation protein)	0.100386	0.000595959
GSVIVT01001269001	Protein YABBY; contains IPR006780 (YABBY protein)	56.5	6.16131e-06	GSVIVT01001030001	Pentatricopeptide repeat-containing protein, putative	6	0.0178977	GSVIVT01001181001	Lipid binding protein, putative; contains IPR016140 (Bifunctional inhibitor/plant lipid transfer protein/seed storage helical domain)	0.139364	7.04568e-05
GSVIVT01001280001	Flavin-containing monooxygenase family protein; contains IPR020946 (Flavin monooxygenase-like)	10.1379	0.000641435	GSVIVT01001035001	Adenylate kinase, putative; contains IPR000850 (Adenylate kinase), IPR018962 (Domain of unknown function DUF1995), IPR027417 (P-loop containing nucleoside triphosphate hydrolase)	2.68276	0.000635142	GSVIVT01001185001	Vicilin; contains IPR014710 (RmlC-like jelly roll fold)	0.00543044	8.60812e-126
GSVIVT01001281001	Flavin-containing monooxygenase family protein; contains IPR020946 (Flavin monooxygenase-like)	6.01852	0.00494979	GSVIVT01001036001	Putative hexose transporter; contains IPR005828 (General substrate transporter), IPR016196 (Major facilitator superfamily domain, general substrate transporter)	3.84601	1.27797e-28	GSVIVT01001186001	Pentatricopeptide repeat-containing protein, putative; contains IPR002885 (Pentatricopeptide repeat), IPR014710 (RmlC-like jelly roll fold)	0.0249776	8.73525e-79
GSVIVT01001287001	At1g62520-like protein	0.136986	1.85881e-30	GSVIVT01001039001	Unknown protein	2.6224	2.79737e-17	GSVIVT01001187001	Unknown protein; contains IPR007650 (Protein of unknown function DUF581)	0.470085	0.000682585
GSVIVT01001292001	Nitrate transporter 1.1; contains IPR000109 (Proton-dependent oligopeptide transporter family), IPR016196 (Major facilitator superfamily domain, general substrate transporter)	127.09	6.81981e-61	GSVIVT01001044001	Receptor-like kinase; contains IPR011009 (Protein kinase-like domain), IPR013210 (Leucine-rich repeat-containing N-terminal, type 2), IPR025875 (Leucine rich repeat 4)	4.38462	4.36251e-16	GSVIVT01001192001	Homocysteine s-methyltransferase; contains IPR003726 (Homocysteine S-methyltransferase)	6.10319	7.0342e-09
GSVIVT01001298001	Proline rich protein; contains IPR016140 (Bifunctional inhibitor/plant lipid transfer protein/seed storage helical domain)	0.390034	4.88274e-13	GSVIVT01001054001	DCN1-like protein 4; contains IPR014764 (Defective-in-cullin neddylation protein)	0	1.83712e-21	GSVIVT01001194001	Methylcrotonoyl-CoA carboxylase subunit alpha; contains IPR000089 (Biotin/lipoyl attachment), IPR011761 (ATP-grasp fold), IPR011764 (Biotin carboxylation domain), IPR016185 (Pre-ATP-grasp domain)	2.63763	0.0243136
GSVIVT01001299001	14 kDa proline-rich protein DC2.15, putative; contains IPR016140 (Bifunctional inhibitor/plant lipid transfer protein/seed storage helical domain)	9.15975	6.07436e-21	GSVIVT01001057001	DCN1-like protein 4; contains IPR014764 (Defective-in-cullin neddylation protein)	0	4.44689e-13	GSVIVT01001196001	Sulfate transporter; contains IPR001902 (Sulphate anion transporter)	68.2	7.21042e-14
GSVIVT01001308001	Scarecrow transcription factor family protein; contains IPR005202 (Transcription factor GRAS)	3.33281	0.000207885	GSVIVT01001061001	Receptor protein kinase, putative; contains IPR011009 (Protein kinase-like domain), IPR013320 (Concanavalin A-like lectin/glucanase, subgroup), IPR017853 (Glycoside hydrolase, superfamily)	2.02145	0.00074107	GSVIVT01001198001	Sulfate transporter, putative; contains IPR001902 (Sulphate anion transporter)	43.6494	7.29432e-28
GSVIVT01001310001	AT4g17250/dl4660w	13.2787	3.02109e-15	GSVIVT01001076001	Abhydrolase domain-containing protein FAM108C1	4.2988	0.000220635	GSVIVT01001199001	Serine/threonine protein kinase; contains IPR011009 (Protein kinase-like domain)	0.267306	2.09154e-10
GSVIVT01001312001	DEAD-box ATP-dependent RNA helicase; contains IPR001878 (Zinc finger, CCHC-type), IPR007529 (Zinc finger, HIT-type)	2.93208	0.028211	GSVIVT01001078001	Receptor-like protein kinase 5; contains IPR011009 (Protein kinase-like domain)	3.59226	1.87258e-09	GSVIVT01001207001	Chlorophyllase 1; contains IPR010821 (Chlorophyllase), IPR020683 (Ankyrin repeat-containing domain)	14	7.07512e-05
GSVIVT01001315001	Heat-shock protein, putative; contains IPR008978 (HSP20-like chaperone)	3.76347	0.00789644	GSVIVT01001083001	Putative histone-lysine N-methyltransferase family protein; contains IPR001214 (SET domain), IPR003105 (SRA-YDG), IPR003616 (Post-SET domain), IPR007728 (Pre-SET domain), IPR015947 (PUA-like domain), IPR025794 (Histone H3-K9 methyltransferase, plant)	0.123288	0.00105654	GSVIVT01001210001	Chlorophyllase 1; contains IPR010821 (Chlorophyllase)	20.1429	0.00646417
GSVIVT01001327001	Pectinesterase; contains IPR011050 (Pectin lyase fold/virulence factor)	5.86667	0.000425792	GSVIVT01001089001	Ethylene-responsive transcription factor; contains IPR016177 (DNA-binding, integrase-type)	7.19118	4.92753e-06	GSVIVT01001252001	Glutathione s-transferase, putative; contains IPR010987 (Glutathione S-transferase, C-terminal-like)	8.82362	1.24122e-08
GSVIVT01001332001	WRKY transcription factor 2-4; contains IPR003657 (DNA-binding WRKY)	3.29086	0.010105	GSVIVT01001090001	Conserved hypothetical membrane protein; contains IPR019275 (Protein of unknown function DUF2301)	2.53105	3.922e-05	GSVIVT01001272001	Acid beta-fructofuranosidase; contains IPR001362 (Glycoside hydrolase, family 32), IPR008985 (Concanavalin A-like lectin/glucanases superfamily), IPR023296 (Glycosyl hydrolase, five-bladed beta-propellor domain)	8.34859	2.12475e-07
GSVIVT01001340001	Plasma-membrane associated cation-binding protein 1; contains IPR008469 (DREPP plasma membrane polypeptide)	14.4593	2.43817e-14	GSVIVT01001097001	Glycosyltransferase 47; contains IPR004263 (Exostosin-like)	0.325449	5.18142e-55	GSVIVT01001292001	Nitrate transporter 1.1; contains IPR000109 (Proton-dependent oligopeptide transporter family), IPR016196 (Major facilitator superfamily domain, general substrate transporter)	192.385	3.73829e-49
GSVIVT01001352001	Mitochondrial chaperone BCS1; contains IPR025753 (AAA-type ATPase, N-terminal domain), IPR027417 (P-loop containing nucleoside triphosphate hydrolase)	0.456092	4.67131e-08	GSVIVT01001105001	Unknown protein	4.47025	0.00160287	GSVIVT01001299001	14 kDa proline-rich protein DC2.15, putative; contains IPR016140 (Bifunctional inhibitor/plant lipid transfer protein/seed storage helical domain)	37.8988	2.19324e-16
GSVIVT01001357001	Cyclic pyranopterin monophosphate synthase; contains IPR007197 (Radical SAM), IPR013483 (Molybdenum cofactor biosynthesis protein A)	3.05727	0.0179512	GSVIVT01001106001	Probable peptide/nitrate transporter; contains IPR000109 (Proton-dependent oligopeptide transporter family), IPR016196 (Major facilitator superfamily domain, general substrate transporter)	3.07371	1.16829e-26	GSVIVT01001308001	Scarecrow transcription factor family protein; contains IPR005202 (Transcription factor GRAS)	3.88756	2.12435e-05
GSVIVT01001366001	Putative homeobox-leucine zipper protein; contains IPR003106 (Leucine zipper, homeobox-associated), IPR006712 (HD-ZIP protein, N-terminal), IPR009057 (Homeodomain-like)	22.2555	4.57595e-25	GSVIVT01001109001	Transferase, transferring glycosyl groups, putative	2.37127	3.07751e-08	GSVIVT01001310001	AT4g17250/dl4660w	4.78788	2.38466e-06
GSVIVT01001371001	DNA-binding bromodomain-containing protein; contains IPR001487 (Bromodomain), IPR009057 (Homeodomain-like)	2.59422	0.0394004	GSVIVT01001112001	Indole-3-acetic acid-amido synthetase GH3.17, putative; contains IPR004993 (GH3 auxin-responsive promoter)	87.625	1.14605e-23	GSVIVT01001315001	Heat-shock protein, putative; contains IPR008978 (HSP20-like chaperone)	8.30682	0.000194184
GSVIVT01001384001	Unknown protein	17.25	0.000629724	GSVIVT01001114001	Nudix hydrolase 13; contains IPR015797 (NUDIX hydrolase domain-like)	2.50665	2.40151e-10	GSVIVT01001318001	Sec14 cytosolic factor; contains IPR001251 (CRAL-TRIO domain), IPR021109 (Aspartic peptidase)	7.4593	0.00659221
GSVIVT01001399001	Receptor-like protein kinase; contains IPR000858 (S-locus glycoprotein), IPR001480 (Bulb-type lectin domain), IPR002182 (NB-ARC), IPR011009 (Protein kinase-like domain), IPR013320 (Concanavalin A-like lectin/glucanase, subgroup), IPR027417 (P-loop containing nucleoside triphosphate hydrolase)	7.57746	4.6807e-13	GSVIVT01001115001	U-box domain-containing protein; contains IPR013083 (Zinc finger, RING/FYVE/PHD-type), IPR016024 (Armadillo-type fold)	32.4	3.92517e-32	GSVIVT01001327001	Pectinesterase; contains IPR011050 (Pectin lyase fold/virulence factor)	22.5	0.000346233
GSVIVT01001405001	Protein GIGANTEA, putative	5.09939	1.75326e-09	GSVIVT01001122001	Respiratory burst oxidase-like protein; contains IPR000778 (Cytochrome b245, heavy chain), IPR011992 (EF-hand-like domain), IPR013130 (Ferric reductase transmembrane component-like domain), IPR017938 (Riboflavin synthase-like beta-barrel)	5.63592	1.28381e-24	GSVIVT01001332001	WRKY transcription factor 2-4; contains IPR003657 (DNA-binding WRKY)	3.50891	0.0149316
GSVIVT01001406001	Protein GIGANTEA; contains IPR026211 (GIGANTEA)	4.50502	1.15753e-07	GSVIVT01001123001	Respiratory burst oxidase homolog; contains IPR000778 (Cytochrome b245, heavy chain), IPR011992 (EF-hand-like domain), IPR013130 (Ferric reductase transmembrane component-like domain), IPR017938 (Riboflavin synthase-like beta-barrel)	5.6	0.039091	GSVIVT01001340001	Plasma-membrane associated cation-binding protein 1; contains IPR008469 (DREPP plasma membrane polypeptide)	53.2188	3.36247e-30
GSVIVT01001409001	Putative carboxypeptidase D; contains IPR000834 (Peptidase M14, carboxypeptidase A), IPR008969 (Carboxypeptidase-like, regulatory domain), IPR014766 (Carboxypeptidase, regulatory domain)	2.74349	0.0429811	GSVIVT01001124001	Xyloglucan endotransglucosylase/hydrolase 5; contains IPR008985 (Concanavalin A-like lectin/glucanases superfamily), IPR016455 (Xyloglucan endotransglucosylase/hydrolase)	4.40678	5.97175e-05	GSVIVT01001357001	Cyclic pyranopterin monophosphate synthase; contains IPR007197 (Radical SAM), IPR013483 (Molybdenum cofactor biosynthesis protein A)	3.09485	0.0125111
GSVIVT01001413001	Alliinase family protein; contains IPR015424 (Pyridoxal phosphate-dependent transferase)	18.9	0.000566744	GSVIVT01001126001	Unknown protein	222.229	1.89309e-197	GSVIVT01001368001	Protein N-terminal asparagine amidohydrolase; contains IPR026750 (Protein N-terminal asparagine amidohydrolase)	4.90909	0.000371825
GSVIVT01001422001	Alliinase family protein; contains IPR015424 (Pyridoxal phosphate-dependent transferase)	33.8889	1.08128e-06	GSVIVT01001129001	Protein phosphatase 2C containing protein; contains IPR001932 (Protein phosphatase 2C (PP2C)-like), IPR015655 (Protein phosphatase 2C)	0.352081	1.70877e-08	GSVIVT01001373001	ENT domain containing protein; contains IPR005491 (EMSY N-terminal)	2.64701	0.0249319
GSVIVT01001426001	Choline/ethanolamine kinase, putative; contains IPR011009 (Protein kinase-like domain), IPR026712 (Choline/Ethanolamine kinase)	4.43514	4.26112e-07	GSVIVT01001133001	SET and MYND domain-containing protein 5; contains IPR001214 (SET domain)	2.00186	0.00307644	GSVIVT01001384001	Unknown protein	17.25	0.000104037
GSVIVT01001435001	Serine carboxypeptidase, putative; contains IPR001563 (Peptidase S10, serine carboxypeptidase)	27.0588	8.77874e-20	GSVIVT01001149001	Time for coffee	4.03567	3.13272e-57	GSVIVT01001390001	Unknown protein	18.566	0.000120746
GSVIVT01001437001	MADS box transcription factor; contains IPR002100 (Transcription factor, MADS-box), IPR002487 (Transcription factor, K-box)	0.366822	7.37463e-12	GSVIVT01001154001	Chalcone isomerase; contains IPR016087 (Chalcone isomerase)	0.224331	1.328e-12	GSVIVT01001399001	Receptor-like protein kinase; contains IPR000858 (S-locus glycoprotein), IPR001480 (Bulb-type lectin domain), IPR002182 (NB-ARC), IPR011009 (Protein kinase-like domain), IPR013320 (Concanavalin A-like lectin/glucanase, subgroup), IPR027417 (P-loop containing nucleoside triphosphate hydrolase)	17.8846	4.21634e-23
GSVIVT01001443001	Structure-specific endonuclease subunit SLX1; contains IPR000305 (GIY-YIG nuclease superfamily)	0.317757	0.000202066	GSVIVT01001159001	Photosystem I reaction center subunit II; contains IPR003685 (Photosystem I PsaD)	45.5	2.28229e-07	GSVIVT01001405001	Protein GIGANTEA, putative	3.68536	6.77848e-06
GSVIVT01001446001	Disease resistance protein; contains IPR000767 (Disease resistance protein), IPR027417 (P-loop containing nucleoside triphosphate hydrolase)	3.66019	0.00606613	GSVIVT01001164001	AT5G28150-like protein; contains IPR008586 (Protein of unknown function DUF868, plant)	5.2807	7.67152e-05	GSVIVT01001406001	Protein GIGANTEA; contains IPR026211 (GIGANTEA)	5.13559	6.90886e-05
GSVIVT01001457001	Leucine-rich repeat-containing protein, putative; contains IPR000767 (Disease resistance protein), IPR001611 (Leucine-rich repeat), IPR025875 (Leucine rich repeat 4), IPR027417 (P-loop containing nucleoside triphosphate hydrolase)	18.8095	0.000236579	GSVIVT01001177001	Non-specific lipid-transfer protein; contains IPR000528 (Plant lipid transfer protein/Par allergen), IPR016140 (Bifunctional inhibitor/plant lipid transfer protein/seed storage helical domain)	10.5263	0.00589875	GSVIVT01001419001	Alliinase family protein; contains IPR015424 (Pyridoxal phosphate-dependent transferase)	17.7273	0.00654388
GSVIVT01001461001	Cytokinin oxidase/dehydrogenase; contains IPR016164 (FAD-linked oxidase-like, C-terminal), IPR016166 (FAD-binding, type 2), IPR016170 (Vanillyl-alcohol oxidase/Cytokinin dehydrogenase C-terminal domain)	0.113507	2.15854e-24	GSVIVT01001185001	Vicilin; contains IPR014710 (RmlC-like jelly roll fold)	0.0402189	1.24464e-291	GSVIVT01001422001	Alliinase family protein; contains IPR015424 (Pyridoxal phosphate-dependent transferase)	26.8158	8.44923e-13
GSVIVT01001466001	Putative calcium-transporting ATPase; contains IPR001757 (Cation-transporting P-type ATPase), IPR023214 (HAD-like domain), IPR023298 (P-type ATPase, transmembrane domain), IPR024750 (Calcium-transporting P-type ATPase, N-terminal autoinhibitory domain)	0.280851	3.29826e-06	GSVIVT01001186001	Pentatricopeptide repeat-containing protein, putative; contains IPR002885 (Pentatricopeptide repeat), IPR014710 (RmlC-like jelly roll fold)	0.0616319	4.22239e-77	GSVIVT01001426001	Choline/ethanolamine kinase, putative; contains IPR011009 (Protein kinase-like domain), IPR026712 (Choline/Ethanolamine kinase)	3.63258	7.4949e-05
GSVIVT01001469001	Disease resistance protein; contains IPR001611 (Leucine-rich repeat), IPR002182 (NB-ARC), IPR027417 (P-loop containing nucleoside triphosphate hydrolase)	3.25586	0.001013	GSVIVT01001188001	Inositol-1, 4, 5-trisphosphate 5-Phosphatase-like protein; contains IPR005135 (Endonuclease/exonuclease/phosphatase)	3.14783	0.000169701	GSVIVT01001435001	Serine carboxypeptidase, putative; contains IPR001563 (Peptidase S10, serine carboxypeptidase)	32.8571	8.83208e-17
GSVIVT01001471001	Disease resistance protein; contains IPR000767 (Disease resistance protein), IPR027417 (P-loop containing nucleoside triphosphate hydrolase)	4.71605	0.0423695	GSVIVT01001192001	Homocysteine s-methyltransferase; contains IPR003726 (Homocysteine S-methyltransferase)	3.46638	2.07379e-21	GSVIVT01001437001	MADS box transcription factor; contains IPR002100 (Transcription factor, MADS-box), IPR002487 (Transcription factor, K-box)	0.424004	4.52614e-08
GSVIVT01001473001	Cc-nbs-lrr resistance protein	6.42105	1.62412e-05	GSVIVT01001196001	Sulfate transporter; contains IPR001902 (Sulphate anion transporter)	29.8	5.48753e-14	GSVIVT01001440001	Lactoylglutathione lyase, putative; contains IPR025870 (Glyoxalase-like domain)	0.173267	0.0100247
GSVIVT01001483001	Meiotic recombination repair protein, putative	6.11475	0.0190191	GSVIVT01001198001	Sulfate transporter, putative; contains IPR001902 (Sulphate anion transporter)	16.57	1.12791e-92	GSVIVT01001445001	Alpha/beta hydrolase-fold family protein	3.17188	0.0109159
GSVIVT01001489001	Leucine-rich repeat-containing protein; contains IPR001611 (Leucine-rich repeat)	15.125	0.0173735	GSVIVT01001199001	Serine/threonine protein kinase; contains IPR011009 (Protein kinase-like domain)	0.194412	7.34611e-19	GSVIVT01001446001	Disease resistance protein; contains IPR000767 (Disease resistance protein), IPR027417 (P-loop containing nucleoside triphosphate hydrolase)	4.27957	0.00283682
GSVIVT01001491001	TIR-NBS disease resistance-like protein; contains IPR000157 (Toll/interleukin-1 receptor homology (TIR) domain), IPR000767 (Disease resistance protein), IPR027417 (P-loop containing nucleoside triphosphate hydrolase)	28.3333	0.000463368	GSVIVT01001207001	Chlorophyllase 1; contains IPR010821 (Chlorophyllase), IPR020683 (Ankyrin repeat-containing domain)	5	1.30102e-05	GSVIVT01001457001	Leucine-rich repeat-containing protein, putative; contains IPR000767 (Disease resistance protein), IPR001611 (Leucine-rich repeat), IPR025875 (Leucine rich repeat 4), IPR027417 (P-loop containing nucleoside triphosphate hydrolase)	12.6667	0.00174746
GSVIVT01001493001	Unknown protein	18.878	3.28227e-08	GSVIVT01001215001	Ankyrin repeat-containing protein, putative; contains IPR026961 (PGG domain)	18.5	0.0237246	GSVIVT01001468001	Putative bZIP transcription factor superfamily protein; contains IPR004827 (Basic-leucine zipper domain)	3.3467	0.00177267
GSVIVT01001494001	Unknown protein	8.92245	7.28523e-11	GSVIVT01001223001	Putative laccase; contains IPR008972 (Cupredoxin)	0.290566	0.00734504	GSVIVT01001469001	Disease resistance protein; contains IPR001611 (Leucine-rich repeat), IPR002182 (NB-ARC), IPR027417 (P-loop containing nucleoside triphosphate hydrolase)	4.7128	0.000157921
GSVIVT01001495001	Unknown protein	4.60691	0.00331144	GSVIVT01001252001	Glutathione s-transferase, putative; contains IPR010987 (Glutathione S-transferase, C-terminal-like)	4.23896	1.30479e-41	GSVIVT01001471001	Disease resistance protein; contains IPR000767 (Disease resistance protein), IPR027417 (P-loop containing nucleoside triphosphate hydrolase)	5.83333	5.77941e-05
GSVIVT01001498001	Unknown protein	3.57407	0.0296074	GSVIVT01001267001	Pentapeptide repeat protein (Precursor); contains IPR001646 (Pentapeptide repeat)	0.457859	0.00127334	GSVIVT01001473001	Cc-nbs-lrr resistance protein	9.05405	1.16266e-06
GSVIVT01001512001	Tir-nbs-lrr resistance protein; contains IPR001611 (Leucine-rich repeat), IPR016024 (Armadillo-type fold)	7.92857	3.43047e-10	GSVIVT01001269001	Protein YABBY; contains IPR006780 (YABBY protein)	13.7857	0.000337121	GSVIVT01001489001	Leucine-rich repeat-containing protein; contains IPR001611 (Leucine-rich repeat)	21	0.0114551
GSVIVT01001513001	Unknown protein	9.26458	5.44715e-10	GSVIVT01001272001	Acid beta-fructofuranosidase; contains IPR001362 (Glycoside hydrolase, family 32), IPR008985 (Concanavalin A-like lectin/glucanases superfamily), IPR023296 (Glycosyl hydrolase, five-bladed beta-propellor domain)	3.02379	6.4607e-19	GSVIVT01001491001	TIR-NBS disease resistance-like protein; contains IPR000157 (Toll/interleukin-1 receptor homology (TIR) domain), IPR000767 (Disease resistance protein), IPR027417 (P-loop containing nucleoside triphosphate hydrolase)	10.2667	0.030997
GSVIVT01001514001	Unknown protein	4.49536	0.0254194	GSVIVT01001275001	Trehalose 6-phosphate phosphatase; contains IPR006379 (HAD-superfamily hydrolase, subfamily IIB), IPR023214 (HAD-like domain)	2.51082	3.04491e-05	GSVIVT01001493001	Unknown protein	17.3095	0.0029685
GSVIVT01001537001	Ankyrin repeat-containing protein, putative; contains IPR005609 (Preprotein translocase Sec, Sec61-beta subunit), IPR026961 (PGG domain)	5.57576	0.0205366	GSVIVT01001277001	Xyloglucan galactosyltransferase KATAMARI1-like protein; contains IPR004263 (Exostosin-like)	2.04363	0.0128533	GSVIVT01001494001	Unknown protein	9.1375	9.47433e-10
GSVIVT01001595001	Putative delta subunit of ATP synthase; contains IPR000711 (ATPase, F1 complex, OSCP/delta subunit), IPR026015 (F1F0 ATP synthase OSCP/delta subunit, N-terminal domain)	3.72819	9.00623e-05	GSVIVT01001280001	Flavin-containing monooxygenase family protein; contains IPR020946 (Flavin monooxygenase-like)	2.27907	0.0395349	GSVIVT01001495001	Unknown protein	5.13127	0.00583814
GSVIVT01001603001	Laccase, putative; contains IPR017761 (Laccase)	42.4861	1.77656e-33	GSVIVT01001287001	At1g62520-like protein	0.309217	1.05558e-19	GSVIVT01001498001	Unknown protein	4.68293	0.00733187
GSVIVT01001690001	Protein kinase, putative; contains IPR002912 (ACT domain), IPR011009 (Protein kinase-like domain)	6.47917	5.62634e-07	GSVIVT01001292001	Nitrate transporter 1.1; contains IPR000109 (Proton-dependent oligopeptide transporter family), IPR016196 (Major facilitator superfamily domain, general substrate transporter)	153.091	8.69834e-162	GSVIVT01001510001	TIR-NBS-LRR-TIR type disease resistance protein	9.75	0.0204342
GSVIVT01001696001	Auxin response factor, putative; contains IPR015300 (DNA-binding pseudobarrel domain)	18.1111	0.0314524	GSVIVT01001297001	Proline-rich 14 kDa protein; contains IPR016140 (Bifunctional inhibitor/plant lipid transfer protein/seed storage helical domain)	17.36	2.21771e-05	GSVIVT01001512001	Tir-nbs-lrr resistance protein; contains IPR001611 (Leucine-rich repeat), IPR016024 (Armadillo-type fold)	11.2	4.16397e-13
GSVIVT01001699001	Receptor-like protein kinase; contains IPR008985 (Concanavalin A-like lectin/glucanases superfamily), IPR011009 (Protein kinase-like domain)	16.125	0.0125392	GSVIVT01001299001	14 kDa proline-rich protein DC2.15, putative; contains IPR016140 (Bifunctional inhibitor/plant lipid transfer protein/seed storage helical domain)	155.31	0	GSVIVT01001513001	Unknown protein	10.0927	4.3942e-08
GSVIVT01001741001	Heavy metal transport/detoxification domain-containing protein	0.128361	1.21618e-14	GSVIVT01001303001	L-lactate dehydrogenase, putative; contains IPR001557 (L-lactate/malate dehydrogenase)	2.88744	2.89957e-17	GSVIVT01001514001	Unknown protein	3.78755	0.0388835
GSVIVT01001742001	Heavy metal transport/detoxification domain-containing protein; contains IPR006121 (Heavy metal-associated domain, HMA)	0.116778	2.18292e-32	GSVIVT01001308001	Scarecrow transcription factor family protein; contains IPR005202 (Transcription factor GRAS)	5.05386	1.86302e-43	GSVIVT01001521001	UDP-glycosyltransferase 1; contains IPR002213 (UDP-glucuronosyl/UDP-glucosyltransferase)	0.375465	0.0108139
GSVIVT01001790001	Tir-nbs resistance protein; contains IPR000157 (Toll/interleukin-1 receptor homology (TIR) domain), IPR000767 (Disease resistance protein), IPR001611 (Leucine-rich repeat), IPR027417 (P-loop containing nucleoside triphosphate hydrolase)	11.6061	1.7548e-06	GSVIVT01001310001	AT4g17250/dl4660w	8.43348	1.0236e-39	GSVIVT01001590001	Protein EPIDERMAL PATTERNING FACTOR 2	0	1.04967e-15
GSVIVT01001797001	TIR-NBS-LRR class disease resistance protein	48.75	0.0031711	GSVIVT01001315001	Heat-shock protein, putative; contains IPR008978 (HSP20-like chaperone)	3.07591	6.02682e-09	GSVIVT01001595001	Putative delta subunit of ATP synthase; contains IPR000711 (ATPase, F1 complex, OSCP/delta subunit), IPR026015 (F1F0 ATP synthase OSCP/delta subunit, N-terminal domain)	3.8399	0.000134162
GSVIVT01001802001	Probable leucine-rich repeat receptor-like protein kinase; contains IPR001611 (Leucine-rich repeat), IPR025875 (Leucine rich repeat 4)	4.92593	0.000212009	GSVIVT01001316001	Heat-shock protein, putative; contains IPR008978 (HSP20-like chaperone)	4.79375	9.03251e-05	GSVIVT01001597001	Unknown protein	0.0507297	1.11113e-17
GSVIVT01001807001	Blue copper protein, putative; contains IPR008972 (Cupredoxin)	0.0871775	5.9739e-46	GSVIVT01001318001	Sec14 cytosolic factor; contains IPR001251 (CRAL-TRIO domain), IPR021109 (Aspartic peptidase)	3.22536	2.26821e-37	GSVIVT01001603001	Laccase, putative; contains IPR017761 (Laccase)	53.4578	1.42517e-40
GSVIVT01001811001	Receptor-like protein kinase; contains IPR011009 (Protein kinase-like domain), IPR018392 (Peptidoglycan-binding lysin domain)	0.301299	2.59721e-06	GSVIVT01001332001	WRKY transcription factor 2-4; contains IPR003657 (DNA-binding WRKY)	3.22335	4.02081e-10	GSVIVT01001679001	Receptor like kinase; contains IPR001480 (Bulb-type lectin domain), IPR011009 (Protein kinase-like domain), IPR013320 (Concanavalin A-like lectin/glucanase, subgroup)	15.1429	0.046998
GSVIVT01001814001	LSG; contains IPR019448 (EEIG1/EHBP1 N-terminal domain)	0.437431	4.46606e-11	GSVIVT01001340001	Plasma-membrane associated cation-binding protein 1; contains IPR008469 (DREPP plasma membrane polypeptide)	6.25617	1.03756e-23	GSVIVT01001699001	Receptor-like protein kinase; contains IPR008985 (Concanavalin A-like lectin/glucanases superfamily), IPR011009 (Protein kinase-like domain)	13.2593	0.000177878
GSVIVT01001817001	Ankyrin repeat-containing protein, putative; contains IPR020683 (Ankyrin repeat-containing domain)	0.105688	3.72309e-38	GSVIVT01001362001	PRLI-interacting factor A	2.50494	1.20394e-20	GSVIVT01001716001	Protein SEY1, putative; contains IPR008803 (RHD3/Sey1)	0.384553	2.80316e-07
GSVIVT01001820001	Double-strand-break repair protein rad21-like protein; contains IPR006910 (Rad21/Rec8-like protein, N-terminal), IPR023093 (Rad21/Rec8-like protein, C-terminal)	7.49412	1.09509e-05	GSVIVT01001366001	Putative homeobox-leucine zipper protein; contains IPR003106 (Leucine zipper, homeobox-associated), IPR006712 (HD-ZIP protein, N-terminal), IPR009057 (Homeodomain-like)	2.442	3.28797e-08	GSVIVT01001741001	Heavy metal transport/detoxification domain-containing protein	0.45134	6.6118e-08
GSVIVT01001829001	Kelch-like protein 20; contains IPR015915 (Kelch-type beta propeller)	0.266467	0.00017025	GSVIVT01001371001	DNA-binding bromodomain-containing protein; contains IPR001487 (Bromodomain), IPR009057 (Homeodomain-like)	2.42637	3.14838e-11	GSVIVT01001742001	Heavy metal transport/detoxification domain-containing protein; contains IPR006121 (Heavy metal-associated domain, HMA)	0.395596	3.47993e-06
GSVIVT01001833001	Emb|CAB62340.1	259.1	1.08623e-30	GSVIVT01001384001	Unknown protein	8.2	0.000274165	GSVIVT01001769001	Transmembrane protein 205; contains IPR025423 (Domain of unknown function DUF4149)	0.0150576	2.47037e-23
GSVIVT01001835001	Bromodomain-containing protein, putative; contains IPR001487 (Bromodomain), IPR027353 (NET domain)	2.85624	0.00673413	GSVIVT01001390001	Unknown protein	4.5996	0.0044759	GSVIVT01001772001	Transmembrane protein 205; contains IPR025423 (Domain of unknown function DUF4149)	0	3.66831e-11
GSVIVT01001839001	Lysine/histidine transporter; contains IPR013057 (Amino acid transporter, transmembrane)	34.23	1.60548e-30	GSVIVT01001391001	Unknown protein	0.441406	0.00757275	GSVIVT01001776001	Seed maturation protein PM27; contains IPR025423 (Domain of unknown function DUF4149)	0	1.09177e-10
GSVIVT01001853001	Ammonium transporter, putative; contains IPR001905 (Ammonium transporter), IPR024041 (Ammonium transporter AmtB-like domain)	30.8176	4.7225e-28	GSVIVT01001396001	Unknown protein	6.10345	0.0244989	GSVIVT01001785001	Tir-nbs-lrr resistance protein	7.94444	0.0401259
GSVIVT01001870001	Filament-like plant protein 7	10.8939	8.04653e-13	GSVIVT01001399001	Receptor-like protein kinase; contains IPR000858 (S-locus glycoprotein), IPR001480 (Bulb-type lectin domain), IPR002182 (NB-ARC), IPR011009 (Protein kinase-like domain), IPR013320 (Concanavalin A-like lectin/glucanase, subgroup), IPR027417 (P-loop containing nucleoside triphosphate hydrolase)	9.64151	8.02254e-87	GSVIVT01001790001	Tir-nbs resistance protein; contains IPR000157 (Toll/interleukin-1 receptor homology (TIR) domain), IPR000767 (Disease resistance protein), IPR001611 (Leucine-rich repeat), IPR027417 (P-loop containing nucleoside triphosphate hydrolase)	9.09091	2.82716e-05
GSVIVT01001930001	22.7 kDa class IV heat shock protein; contains IPR008978 (HSP20-like chaperone)	4.90769	0.03296	GSVIVT01001413001	Alliinase family protein; contains IPR015424 (Pyridoxal phosphate-dependent transferase)	19.2222	3.67202e-06	GSVIVT01001797001	TIR-NBS-LRR class disease resistance protein	20.5455	0.00864384
GSVIVT01001943001	U-box domain-containing protein; contains IPR016024 (Armadillo-type fold)	4.225	0.000498404	GSVIVT01001426001	Choline/ethanolamine kinase, putative; contains IPR011009 (Protein kinase-like domain), IPR026712 (Choline/Ethanolamine kinase)	2.21614	5.7656e-10	GSVIVT01001827001	4-coumarate-coa ligase; contains IPR000873 (AMP-dependent synthetase/ligase), IPR025110 (Domain of unknown function DUF4009)	5.62259	0.000215363
GSVIVT01001961001	Polyadenylate-binding protein; contains IPR012677 (Nucleotide-binding, alpha-beta plait)	0.470048	0.00785351	GSVIVT01001435001	Serine carboxypeptidase, putative; contains IPR001563 (Peptidase S10, serine carboxypeptidase)	21.1613	2.47023e-34	GSVIVT01001833001	Emb|CAB62340.1	29.3958	1.9966e-25
GSVIVT01001969001	D.melanogaster polytene	0.231475	7.5273e-09	GSVIVT01001437001	MADS box transcription factor; contains IPR002100 (Transcription factor, MADS-box), IPR002487 (Transcription factor, K-box)	0.221373	6.20324e-47	GSVIVT01001839001	Lysine/histidine transporter; contains IPR013057 (Amino acid transporter, transmembrane)	11.0874	1.06756e-19
GSVIVT01001985001	Unknown protein	0.11271	3.95008e-06	GSVIVT01001439001	Methyltransferase-like protein; contains IPR013216 (Methyltransferase type 11)	0.468526	2.38011e-10	GSVIVT01001853001	Ammonium transporter, putative; contains IPR001905 (Ammonium transporter), IPR024041 (Ammonium transporter AmtB-like domain)	16.2545	2.97989e-07
GSVIVT01001994001	Chaperone protein dnaJ; contains IPR001623 (DnaJ domain), IPR017896 (4Fe-4S ferredoxin-type, iron-sulpur binding domain)	20.7069	8.25312e-12	GSVIVT01001446001	Disease resistance protein; contains IPR000767 (Disease resistance protein), IPR027417 (P-loop containing nucleoside triphosphate hydrolase)	2.52632	0.000144068	GSVIVT01001903001	Putative homeodomain-like transcription factor superfamily protein; contains IPR022228 (Protein of unknown function DUF3755)	0.359033	2.46437e-07
GSVIVT01001997001	Tryptophan synthase beta chain; contains IPR023026 (Tryptophan synthase beta chain/beta chain-like)	0.350384	3.56863e-13	GSVIVT01001457001	Leucine-rich repeat-containing protein, putative; contains IPR000767 (Disease resistance protein), IPR001611 (Leucine-rich repeat), IPR025875 (Leucine rich repeat 4), IPR027417 (P-loop containing nucleoside triphosphate hydrolase)	5.6	1.03306e-05	GSVIVT01001943001	U-box domain-containing protein; contains IPR016024 (Armadillo-type fold)	5.34737	4.75572e-05
GSVIVT01001999001	Chloroplast lipocalin; contains IPR011038 (Calycin-like)	3.90909	0.00335483	GSVIVT01001461001	Cytokinin oxidase/dehydrogenase; contains IPR016164 (FAD-linked oxidase-like, C-terminal), IPR016166 (FAD-binding, type 2), IPR016170 (Vanillyl-alcohol oxidase/Cytokinin dehydrogenase C-terminal domain)	0.266639	1.18228e-28	GSVIVT01001973001	2S albumin; contains IPR016140 (Bifunctional inhibitor/plant lipid transfer protein/seed storage helical domain)	0.00231604	7.98948e-150
GSVIVT01002002001	Unknown protein	0.22401	0.000584386	GSVIVT01001468001	Putative bZIP transcription factor superfamily protein; contains IPR004827 (Basic-leucine zipper domain)	2.43143	9.53203e-08	GSVIVT01001982001	Early nodulin 55-2, putative; contains IPR008972 (Cupredoxin)	12.9286	0.00878703
GSVIVT01002016001	Acyl-CoA thioesterase, putative	0.333626	2.58151e-08	GSVIVT01001469001	Disease resistance protein; contains IPR001611 (Leucine-rich repeat), IPR002182 (NB-ARC), IPR027417 (P-loop containing nucleoside triphosphate hydrolase)	4.32209	2.18757e-30	GSVIVT01001986001	Homeobox-leucine zipper protein ROC7	0.205711	0.000622358
GSVIVT01002031001	Stem-specific protein TSJT1, putative; contains IPR024286 (Domain of unknown function DUF3700)	7.64851	6.95582e-14	GSVIVT01001471001	Disease resistance protein; contains IPR000767 (Disease resistance protein), IPR027417 (P-loop containing nucleoside triphosphate hydrolase)	3.09559	2.18394e-05	GSVIVT01001987001	Homeobox-leucine zipper protein HDG2	0.295426	0.0120161
GSVIVT01002105001	Alcohol dehydrogenase, putative; contains IPR002085 (Alcohol dehydrogenase superfamily, zinc-type), IPR011032 (GroES-like), IPR013149 (Alcohol dehydrogenase, C-terminal), IPR016040 (NAD(P)-binding domain)	0.0680532	3.13227e-44	GSVIVT01001473001	Cc-nbs-lrr resistance protein	2.28485	0.0321853	GSVIVT01001994001	Chaperone protein dnaJ; contains IPR001623 (DnaJ domain), IPR017896 (4Fe-4S ferredoxin-type, iron-sulpur binding domain)	8.6	5.96723e-06
GSVIVT01002106001	Alcohol dehydrogenase, putative; contains IPR002085 (Alcohol dehydrogenase superfamily, zinc-type), IPR011032 (GroES-like), IPR013149 (Alcohol dehydrogenase, C-terminal), IPR016040 (NAD(P)-binding domain)	0.304376	6.80001e-08	GSVIVT01001489001	Leucine-rich repeat-containing protein; contains IPR001611 (Leucine-rich repeat)	6.4	0.00784624	GSVIVT01002031001	Stem-specific protein TSJT1, putative; contains IPR024286 (Domain of unknown function DUF3700)	2.46345	0.030406
GSVIVT01002136001	ABC transporter G family member; contains IPR013525 (ABC-2 type transporter), IPR027417 (P-loop containing nucleoside triphosphate hydrolase)	40.2045	7.39264e-36	GSVIVT01001491001	TIR-NBS disease resistance-like protein; contains IPR000157 (Toll/interleukin-1 receptor homology (TIR) domain), IPR000767 (Disease resistance protein), IPR027417 (P-loop containing nucleoside triphosphate hydrolase)	7.6	0.000691596	GSVIVT01002062001	Stem-specific protein tsjt1, putative; contains IPR024286 (Domain of unknown function DUF3700)	0.0530191	2.13038e-18
GSVIVT01002201001	Receptor-like protein kinase; contains IPR011009 (Protein kinase-like domain)	4.56541	2.86025e-06	GSVIVT01001493001	Unknown protein	5.9898	3.17727e-07	GSVIVT01002066001	Heat stress transcription factor A-2c; contains IPR011991 (Winged helix-turn-helix DNA-binding domain)	5.14879	0.00152364
GSVIVT01002212001	Receptor-like protein kinase; contains IPR011009 (Protein kinase-like domain)	5.15217	2.30435e-07	GSVIVT01001494001	Unknown protein	4.1178	1.02982e-08	GSVIVT01002105001	Alcohol dehydrogenase, putative; contains IPR002085 (Alcohol dehydrogenase superfamily, zinc-type), IPR011032 (GroES-like), IPR013149 (Alcohol dehydrogenase, C-terminal), IPR016040 (NAD(P)-binding domain)	0.269319	9.05813e-12
GSVIVT01002223001	Receptor-like protein kinase; contains IPR011009 (Protein kinase-like domain)	3.45337	0.000280988	GSVIVT01001495001	Unknown protein	3.4277	0.000584213	GSVIVT01002111001	Glycerol-3-phosphate transporter, putative; contains IPR011701 (Major facilitator superfamily), IPR016196 (Major facilitator superfamily domain, general substrate transporter)	0.0427807	1.08931e-12
GSVIVT01002272001	AT4g39900/T5J17_70	2.90743	0.00522456	GSVIVT01001504001	Myosin XI	0.192661	0.0233888	GSVIVT01002136001	ABC transporter G family member; contains IPR013525 (ABC-2 type transporter), IPR027417 (P-loop containing nucleoside triphosphate hydrolase)	11.7277	1.42066e-16
GSVIVT01002273001	Ras-related protein Rab-6A; contains IPR001806 (Small GTPase superfamily), IPR005225 (Small GTP-binding protein domain), IPR027417 (P-loop containing nucleoside triphosphate hydrolase)	0.163073	7.83652e-09	GSVIVT01001510001	TIR-NBS-LRR-TIR type disease resistance protein	12.2308	1.31487e-05	GSVIVT01002189001	Unknown protein	0.389474	0.0378646
GSVIVT01002332001	Protein kinase, putative; contains IPR011009 (Protein kinase-like domain)	3.02948	0.0128514	GSVIVT01001512001	Tir-nbs-lrr resistance protein; contains IPR001611 (Leucine-rich repeat), IPR016024 (Armadillo-type fold)	5.76471	2.88891e-24	GSVIVT01002202001	SEC14-like protein 1; contains IPR001251 (CRAL-TRIO domain), IPR011074 (CRAL/TRIO, N-terminal domain)	2.82371	0.00449087
GSVIVT01002361001	Catalase; contains IPR010582 (Catalase immune-responsive domain), IPR018028 (Catalase, mono-functional, haem-containing), IPR020835 (Catalase-like domain)	8.7627	1.61969e-19	GSVIVT01001513001	Unknown protein	3.36133	2.98781e-09	GSVIVT01002204001	U-box domain-containing protein; contains IPR014729 (Rossmann-like alpha/beta/alpha sandwich fold)	19.4688	3.30687e-06
GSVIVT01002362001	Catalase; contains IPR011614 (Catalase core domain), IPR018028 (Catalase, mono-functional, haem-containing), IPR020835 (Catalase-like domain), IPR024708 (Catalase active site)	7.83603	7.115e-17	GSVIVT01001521001	UDP-glycosyltransferase 1; contains IPR002213 (UDP-glucuronosyl/UDP-glucosyltransferase)	0.268041	0.00890529	GSVIVT01002210001	WD-40 repeat family protein (LEUNIG); contains IPR015943 (WD40/YVTN repeat-like-containing domain)	0.330556	1.46168e-05
GSVIVT01002369001	Receptor-like protein kinase; contains IPR001611 (Leucine-rich repeat), IPR013210 (Leucine-rich repeat-containing N-terminal, type 2)	4.91379	0.00040834	GSVIVT01001533001	Hydrolase, alpha/beta fold family protein; contains IPR000073 (Alpha/beta hydrolase fold-1)	37.25	0.000517131	GSVIVT01002212001	Receptor-like protein kinase; contains IPR011009 (Protein kinase-like domain)	2.9846	0.0439862
GSVIVT01002378001	Cytochrome P450, putative; contains IPR001128 (Cytochrome P450)	3.98843	0.000733943	GSVIVT01001564001	Disease resistance protein; contains IPR002182 (NB-ARC), IPR027417 (P-loop containing nucleoside triphosphate hydrolase)	10.4	0.00324341	GSVIVT01002273001	Ras-related protein Rab-6A; contains IPR001806 (Small GTPase superfamily), IPR005225 (Small GTP-binding protein domain), IPR027417 (P-loop containing nucleoside triphosphate hydrolase)	0.438532	0.00977648
GSVIVT01002382001	18.2 kDa class I heat shock protein; contains IPR008978 (HSP20-like chaperone)	0.361371	0.0153639	GSVIVT01001590001	Protein EPIDERMAL PATTERNING FACTOR 2	0.0103704	2.32722e-13	GSVIVT01002333001	IQ domain-containing protein; contains IPR000048 (IQ motif, EF-hand binding site), IPR027417 (P-loop containing nucleoside triphosphate hydrolase)	0.136364	0.0410411
GSVIVT01002388001	LanC-like protein 2; contains IPR007822 (Lanthionine synthetase C-like)	3.24811	0.00290294	GSVIVT01001595001	Putative delta subunit of ATP synthase; contains IPR000711 (ATPase, F1 complex, OSCP/delta subunit), IPR026015 (F1F0 ATP synthase OSCP/delta subunit, N-terminal domain)	2.40153	1.59596e-11	GSVIVT01002341001	Amino acid binding protein, putative; contains IPR002912 (ACT domain)	0.224227	0.000438126
GSVIVT01002389001	Serine-threonine protein kinase; contains IPR011009 (Protein kinase-like domain)	5.40323	4.2242e-06	GSVIVT01001597001	Unknown protein	0.0807969	2.47965e-13	GSVIVT01002361001	Catalase; contains IPR010582 (Catalase immune-responsive domain), IPR018028 (Catalase, mono-functional, haem-containing), IPR020835 (Catalase-like domain)	7.71575	1.5454e-18
GSVIVT01002470001	Serine/threonine-protein kinase; contains IPR011009 (Protein kinase-like domain), IPR021820 (S-locus receptor kinase, C-terminal)	96	1.03858e-15	GSVIVT01001603001	Laccase, putative; contains IPR017761 (Laccase)	132.227	1.17918e-110	GSVIVT01002362001	Catalase; contains IPR011614 (Catalase core domain), IPR018028 (Catalase, mono-functional, haem-containing), IPR020835 (Catalase-like domain), IPR024708 (Catalase active site)	8.91076	1.12329e-20
GSVIVT01002490001	Metal ion binding protein; contains IPR006121 (Heavy metal-associated domain, HMA)	5.0942	0.0104912	GSVIVT01001679001	Receptor like kinase; contains IPR001480 (Bulb-type lectin domain), IPR011009 (Protein kinase-like domain), IPR013320 (Concanavalin A-like lectin/glucanase, subgroup)	26.6667	0.00290386	GSVIVT01002369001	Receptor-like protein kinase; contains IPR001611 (Leucine-rich repeat), IPR013210 (Leucine-rich repeat-containing N-terminal, type 2)	9.24419	3.65897e-06
GSVIVT01002515001	Serine/threonine-protein kinase; contains IPR003609 (Apple-like), IPR011009 (Protein kinase-like domain), IPR013320 (Concanavalin A-like lectin/glucanase, subgroup)	7.35714	0.0118567	GSVIVT01001695001	Unknown protein	0.4875	1.5887e-05	GSVIVT01002378001	Cytochrome P450, putative; contains IPR001128 (Cytochrome P450)	4.36189	1.8191e-05
GSVIVT01002533001	Putative receptor-like kinase; contains IPR011009 (Protein kinase-like domain), IPR014729 (Rossmann-like alpha/beta/alpha sandwich fold)	5.46512	5.1256e-07	GSVIVT01001696001	Auxin response factor, putative; contains IPR015300 (DNA-binding pseudobarrel domain)	3.42636	0.0366153	GSVIVT01002389001	Serine-threonine protein kinase; contains IPR011009 (Protein kinase-like domain)	7.70588	1.51202e-07
GSVIVT01002536001	AP2-like ethylene-responsive transcription factor; contains IPR016177 (DNA-binding, integrase-type)	3.3506	0.025394	GSVIVT01001699001	Receptor-like protein kinase; contains IPR008985 (Concanavalin A-like lectin/glucanases superfamily), IPR011009 (Protein kinase-like domain)	4.31111	0.0046603	GSVIVT01002447001	Homeobox-leucine zipper protein 22; contains IPR003106 (Leucine zipper, homeobox-associated), IPR009057 (Homeodomain-like)	2.74371	0.00489465
GSVIVT01002585001	Unknown protein	19.7015	5.12851e-06	GSVIVT01001701001	MADS-box transcription factor; contains IPR002100 (Transcription factor, MADS-box), IPR002487 (Transcription factor, K-box)	0.364017	0.000329582	GSVIVT01002470001	Serine/threonine-protein kinase; contains IPR011009 (Protein kinase-like domain), IPR021820 (S-locus receptor kinase, C-terminal)	115.333	9.50267e-17
GSVIVT01002586001	Copine, putative; contains IPR002035 (von Willebrand factor, type A), IPR010734 (Copine), IPR013083 (Zinc finger, RING/FYVE/PHD-type)	250.75	2.96175e-20	GSVIVT01001710001	Cytochrome P450, putative; contains IPR001128 (Cytochrome P450)	3.50735	0.00011804	GSVIVT01002472001	Serine/threonine-protein kinase; contains IPR003609 (Apple-like), IPR011009 (Protein kinase-like domain), IPR013320 (Concanavalin A-like lectin/glucanase, subgroup)	17.0833	0.000457143
GSVIVT01002602001	70 kDa heat shock protein; contains IPR013126 (Heat shock protein 70 family)	10.0268	2.97199e-05	GSVIVT01001713001	Putative mitogen-activated protein kinase kinase; contains IPR011009 (Protein kinase-like domain)	2.40359	9.56123e-07	GSVIVT01002490001	Metal ion binding protein; contains IPR006121 (Heavy metal-associated domain, HMA)	35.3333	3.05992e-07
GSVIVT01002607001	Cytochrome P450, putative; contains IPR001128 (Cytochrome P450)	5.17442	0.00360283	GSVIVT01001714001	Protein SEY1, putative; contains IPR008803 (RHD3/Sey1), IPR027417 (P-loop containing nucleoside triphosphate hydrolase)	0.35023	0.00108984	GSVIVT01002499001	Small glutamine-rich tetratricopeptide repeat-containing protein beta; contains IPR011990 (Tetratricopeptide-like helical)	2.94563	0.0250353
GSVIVT01002627001	Lactosylceramide 4-alpha-galactosyltransferase, putative; contains IPR007577 (Glycosyltransferase, DXD sugar-binding motif), IPR007652 (Alpha 1,4-glycosyltransferase domain)	7.83077	7.94227e-05	GSVIVT01001716001	Protein SEY1, putative; contains IPR008803 (RHD3/Sey1)	0.290929	2.11996e-08	GSVIVT01002511001	Serine/threonine-protein kinase; contains IPR011009 (Protein kinase-like domain), IPR021820 (S-locus receptor kinase, C-terminal)	12	0.00203901
GSVIVT01002632001	T10O24.15, related; contains IPR025322 (Protein of unknown function DUF4228)	8.31461	3.71497e-08	GSVIVT01001741001	Heavy metal transport/detoxification domain-containing protein	0.199433	4.96352e-68	GSVIVT01002515001	Serine/threonine-protein kinase; contains IPR003609 (Apple-like), IPR011009 (Protein kinase-like domain), IPR013320 (Concanavalin A-like lectin/glucanase, subgroup)	10.8229	8.19946e-06
GSVIVT01002654001	Putative hydrolase; contains IPR000073 (Alpha/beta hydrolase fold-1), IPR000639 (Epoxide hydrolase-like)	6.34211	0.000691738	GSVIVT01001742001	Heavy metal transport/detoxification domain-containing protein; contains IPR006121 (Heavy metal-associated domain, HMA)	0.205545	1.56737e-69	GSVIVT01002525001	Receptor-like kinase; contains IPR011009 (Protein kinase-like domain), IPR013320 (Concanavalin A-like lectin/glucanase, subgroup)	0.459044	0.00638076
GSVIVT01002663001	ABC transporter G family member; contains IPR013525 (ABC-2 type transporter)	90.875	1.32277e-29	GSVIVT01001785001	Tir-nbs-lrr resistance protein	5.5625	0.00242088	GSVIVT01002533001	Putative receptor-like kinase; contains IPR011009 (Protein kinase-like domain), IPR014729 (Rossmann-like alpha/beta/alpha sandwich fold)	9.38298	0.000389963
GSVIVT01002708001	1-aminocyclopropane-1-carboxylate synthase; contains IPR015424 (Pyridoxal phosphate-dependent transferase)	0.145833	0.00538037	GSVIVT01001790001	Tir-nbs resistance protein; contains IPR000157 (Toll/interleukin-1 receptor homology (TIR) domain), IPR000767 (Disease resistance protein), IPR001611 (Leucine-rich repeat), IPR027417 (P-loop containing nucleoside triphosphate hydrolase)	9.19149	1.46642e-13	GSVIVT01002543001	Probable receptor-like protein kinase; contains IPR011009 (Protein kinase-like domain)	4.4717	0.0204098
GSVIVT01002735001	Histone H2A; contains IPR009072 (Histone-fold)	2.8808	0.00771694	GSVIVT01001801001	TIR-NBS-LRR class disease resistance protein	21.5	0.0128313	GSVIVT01002581001	AT5g65480/K19O4_1	3.15966	0.00599361
GSVIVT01002784001	Alkaline alpha galactosidase; contains IPR008811 (Raffinose synthase), IPR013785 (Aldolase-type TIM barrel)	7.76471	1.77459e-05	GSVIVT01001802001	Probable leucine-rich repeat receptor-like protein kinase; contains IPR001611 (Leucine-rich repeat), IPR025875 (Leucine rich repeat 4)	2.73288	0.000105015	GSVIVT01002586001	Copine, putative; contains IPR002035 (von Willebrand factor, type A), IPR010734 (Copine), IPR013083 (Zinc finger, RING/FYVE/PHD-type)	137	9.21086e-11
GSVIVT01002788001	Basic helix-loop-helix domain-containing protein	17.4	0.0182672	GSVIVT01001803001	Leucine-rich repeat receptor-like serine/threonine-protein kinase; contains IPR001611 (Leucine-rich repeat)	10.5	0.0122986	GSVIVT01002607001	Cytochrome P450, putative; contains IPR001128 (Cytochrome P450)	4.65116	0.0108481
GSVIVT01002801001	Glucan 1,3-beta-glucosidase; contains IPR008999 (Actin cross-linking), IPR010431 (Fascin), IPR017853 (Glycoside hydrolase, superfamily)	69.2727	2.08223e-14	GSVIVT01001807001	Blue copper protein, putative; contains IPR008972 (Cupredoxin)	0.238219	3.874e-22	GSVIVT01002630001	Unknown protein	8.28884	3.72386e-07
GSVIVT01002809001	Oxygen-evolving enhancer protein 3; contains IPR008797 (Photosystem II PsbQ, oxygen evolving complex), IPR023222 (PsbQ-like domain)	4.44203	7.46827e-08	GSVIVT01001809001	F28J7.19 protein	2.53052	3.99835e-21	GSVIVT01002632001	T10O24.15, related; contains IPR025322 (Protein of unknown function DUF4228)	7.91713	7.50826e-10
GSVIVT01002881001	Potyviral VPg interacting protein 1; contains IPR004082 (Protein of unknown function DUF1423, plant)	0.211628	8.10239e-13	GSVIVT01001817001	Ankyrin repeat-containing protein, putative; contains IPR020683 (Ankyrin repeat-containing domain)	0.320049	2.94896e-27	GSVIVT01002654001	Putative hydrolase; contains IPR000073 (Alpha/beta hydrolase fold-1), IPR000639 (Epoxide hydrolase-like)	10.2105	0.00490072
GSVIVT01002897001	Coatomer, alpha subunit; contains IPR015943 (WD40/YVTN repeat-like-containing domain)	0.361261	1.07829e-05	GSVIVT01001820001	Double-strand-break repair protein rad21-like protein; contains IPR006910 (Rad21/Rec8-like protein, N-terminal), IPR023093 (Rad21/Rec8-like protein, C-terminal)	0.134732	1.73865e-16	GSVIVT01002663001	ABC transporter G family member; contains IPR013525 (ABC-2 type transporter)	7.69027	1.7683e-07
GSVIVT01002911001	Cellulose synthase-like protein; contains IPR005150 (Cellulose synthase)	31	1.50602e-05	GSVIVT01001827001	4-coumarate-coa ligase; contains IPR000873 (AMP-dependent synthetase/ligase), IPR025110 (Domain of unknown function DUF4009)	2.32069	3.8547e-08	GSVIVT01002701001	WD-repeat protein, putative; contains IPR015943 (WD40/YVTN repeat-like-containing domain), IPR020472 (G-protein beta WD-40 repeat)	0.315074	2.094e-08
GSVIVT01002939001	Putative hydrolase	13.1885	6.04675e-13	GSVIVT01001839001	Lysine/histidine transporter; contains IPR013057 (Amino acid transporter, transmembrane)	30.5879	2.77216e-117	GSVIVT01002809001	Oxygen-evolving enhancer protein 3; contains IPR008797 (Photosystem II PsbQ, oxygen evolving complex), IPR023222 (PsbQ-like domain)	4.68586	9.7703e-09
GSVIVT01002962001	Gb|AAF17687.1; contains IPR007650 (Protein of unknown function DUF581)	6.85661	3.09e-10	GSVIVT01001840001	Ankyrin repeat-containing protein, putative; contains IPR020683 (Ankyrin repeat-containing domain)	2.76783	7.94673e-22	GSVIVT01002813001	Late embryogenesis abundant, putative	0.0704211	1.51379e-38
GSVIVT01003098001	Unknown protein	0.484722	1.11179e-05	GSVIVT01001853001	Ammonium transporter, putative; contains IPR001905 (Ammonium transporter), IPR024041 (Ammonium transporter AmtB-like domain)	60.0468	5.31429e-188	GSVIVT01002864001	Receptor-like kinase; contains IPR011009 (Protein kinase-like domain), IPR013320 (Concanavalin A-like lectin/glucanase, subgroup)	0.426197	4.39737e-09
GSVIVT01003119001	Zinc finger protein; contains IPR013087 (Zinc finger C2H2-type/integrase DNA-binding domain), IPR022755 (Zinc finger, double-stranded RNA binding)	0.0945946	0.0108569	GSVIVT01001870001	Filament-like plant protein 7	6.12628	4.23611e-11	GSVIVT01002886001	Transcription factor, putative; contains IPR006869 (Domain of unknown function DUF547)	0.344898	6.90886e-05
GSVIVT01003129001	Putative calcium-transporting ATPase; contains IPR001757 (Cation-transporting P-type ATPase), IPR023214 (HAD-like domain), IPR023298 (P-type ATPase, transmembrane domain)	13.1029	4.11141e-13	GSVIVT01001892001	Ankyrin repeat-containing protein, putative; contains IPR020683 (Ankyrin repeat-containing domain), IPR026961 (PGG domain)	40	1.30834e-08	GSVIVT01002895001	Nuclear transcription factor Y subunit B3; contains IPR003957 (Transcription factor, CBFA/NFYB, DNA topoisomerase), IPR009072 (Histone-fold)	0.126917	5.53207e-19
GSVIVT01003137001	Protein LONGIFOLIA 2; contains IPR025486 (Domain of unknown function DUF4378)	2.77548	0.00651164	GSVIVT01001902001	Ferric-chelate reductase; contains IPR004877 (Cytochrome b561, eukaryote), IPR005018 (DOMON domain)	3.875	1.50064e-05	GSVIVT01002911001	Cellulose synthase-like protein; contains IPR005150 (Cellulose synthase)	25.8889	1.3468e-11
GSVIVT01003150001	Cinnamyl alcohol dehydrogenase; contains IPR002085 (Alcohol dehydrogenase superfamily, zinc-type), IPR011032 (GroES-like), IPR013149 (Alcohol dehydrogenase, C-terminal), IPR016040 (NAD(P)-binding domain)	0.196392	7.77764e-27	GSVIVT01001930001	22.7 kDa class IV heat shock protein; contains IPR008978 (HSP20-like chaperone)	3.47436	0.0096707	GSVIVT01002939001	Putative hydrolase	9.58065	4.74407e-07
GSVIVT01003153001	Cinnamyl alcohol dehydrogenase; contains IPR002085 (Alcohol dehydrogenase superfamily, zinc-type), IPR011032 (GroES-like), IPR013149 (Alcohol dehydrogenase, C-terminal), IPR016040 (NAD(P)-binding domain)	0.0971674	9.81139e-10	GSVIVT01001931001	Calcium-dependent protein kinase, putative; contains IPR011009 (Protein kinase-like domain), IPR011992 (EF-hand-like domain)	2.2601	2.10748e-13	GSVIVT01002962001	Gb|AAF17687.1; contains IPR007650 (Protein of unknown function DUF581)	5.35581	0.00810812
GSVIVT01003154001	Unknown protein	0	7.26672e-05	GSVIVT01001932001	Unknown protein	2.09013	0.0206326	GSVIVT01003018001	STIP1 homology and U-box containing protein 1, E3 ubiquitin protein ligase; contains IPR011990 (Tetratricopeptide-like helical)	3.32944	0.0181083
GSVIVT01003159001	Reticulon-3, putative; contains IPR003388 (Reticulon)	0.379078	1.7585e-11	GSVIVT01001943001	U-box domain-containing protein; contains IPR016024 (Armadillo-type fold)	3.32069	2.35747e-09	GSVIVT01003118001	Heat stress transcription factor A-6b; contains IPR011991 (Winged helix-turn-helix DNA-binding domain)	12.2727	0.0206128
GSVIVT01003165001	Phosphoglycerate dehydrogenase; contains IPR006236 (D-3-phosphoglycerate dehydrogenase), IPR016040 (NAD(P)-binding domain)	0.405062	8.20577e-12	GSVIVT01001951001	CTD small phosphatase-like protein; contains IPR004274 (NLI interacting factor), IPR023214 (HAD-like domain)	2.12052	2.53256e-05	GSVIVT01003119001	Zinc finger protein; contains IPR013087 (Zinc finger C2H2-type/integrase DNA-binding domain), IPR022755 (Zinc finger, double-stranded RNA binding)	0.0179245	9.20244e-51
GSVIVT01003169001	Putative leucine-rich repeat receptor-like protein kinase family protein; contains IPR001611 (Leucine-rich repeat), IPR003591 (Leucine-rich repeat, typical subtype), IPR013210 (Leucine-rich repeat-containing N-terminal, type 2)	4.53503	6.63858e-05	GSVIVT01001961001	Polyadenylate-binding protein; contains IPR012677 (Nucleotide-binding, alpha-beta plait)	0.407229	4.67986e-22	GSVIVT01003129001	Putative calcium-transporting ATPase; contains IPR001757 (Cation-transporting P-type ATPase), IPR023214 (HAD-like domain), IPR023298 (P-type ATPase, transmembrane domain)	9.52	2.60044e-12
GSVIVT01003172001	Kynurenine formamidase; contains IPR007325 (Putative cyclase)	2.54462	0.0156124	GSVIVT01001973001	2S albumin; contains IPR016140 (Bifunctional inhibitor/plant lipid transfer protein/seed storage helical domain)	0.00444665	4.58697e-71	GSVIVT01003137001	Protein LONGIFOLIA 2; contains IPR025486 (Domain of unknown function DUF4378)	0.321177	1.35567e-15
GSVIVT01003183001	Protein AUXIN SIGNALING F-BOX; contains IPR001810 (F-box domain, cyclin-like)	2.83205	0.0189771	GSVIVT01001977001	Thiazole biosynthetic enzyme; contains IPR002922 (Thiazole biosynthetic enzyme Thi4 family)	0.377177	4.73115e-23	GSVIVT01003140001	Pyruvate kinase; contains IPR001697 (Pyruvate kinase)	2.97179	0.0491382
GSVIVT01003188001	F-box family protein	3.69511	0.000294676	GSVIVT01001982001	Early nodulin 55-2, putative; contains IPR008972 (Cupredoxin)	5.51351	0.000416148	GSVIVT01003141001	Plant-specific domain TIGR01615 family protein; contains IPR006502 (Protein of unknown function DUF506, plant)	2.50635	0.0328887
GSVIVT01003193001	F-box family protein; contains IPR001810 (F-box domain, cyclin-like)	7.17355	1.18883e-05	GSVIVT01001985001	Unknown protein	0.194079	0.00117958	GSVIVT01003143001	Limonoid UDP-glucosyltransferase; contains IPR002213 (UDP-glucuronosyl/UDP-glucosyltransferase)	0.21934	4.18193e-23
GSVIVT01003201001	Chlorophyll a-b-binding protein 5, chloroplastic; contains IPR022796 (Chlorophyll A-B binding protein), IPR023329 (Chlorophyll a/b binding protein domain)	7.79008	7.04009e-09	GSVIVT01001986001	Homeobox-leucine zipper protein ROC7	0.0180879	1.08252e-32	GSVIVT01003172001	Kynurenine formamidase; contains IPR007325 (Putative cyclase)	5.11233	1.45022e-10
GSVIVT01003204001	Chlorophyll a-b-binding protein 5, chloroplastic; contains IPR022796 (Chlorophyll A-B binding protein), IPR023329 (Chlorophyll a/b binding protein domain)	8.2623	4.28494e-08	GSVIVT01001987001	Homeobox-leucine zipper protein HDG2	0.0108696	9.1162e-12	GSVIVT01003181001	Putative hexose transporter; contains IPR005828 (General substrate transporter), IPR016196 (Major facilitator superfamily domain, general substrate transporter)	2.86574	0.0016393
GSVIVT01003207001	Calmodulin-binding protein; contains IPR012416 (Calmodulin binding protein-like)	3.43689	0.000354653	GSVIVT01001994001	Chaperone protein dnaJ; contains IPR001623 (DnaJ domain), IPR017896 (4Fe-4S ferredoxin-type, iron-sulpur binding domain)	8.18519	4.85956e-13	GSVIVT01003183001	Protein AUXIN SIGNALING F-BOX; contains IPR001810 (F-box domain, cyclin-like)	4.30534	1.03471e-05
GSVIVT01003208001	Calmodulin binding protein, putative	3.31008	0.0163981	GSVIVT01001999001	Chloroplast lipocalin; contains IPR011038 (Calycin-like)	3.04762	2.77825e-05	GSVIVT01003188001	F-box family protein	7.28663	0.000130415
GSVIVT01003212001	Transcription factor, putative; contains IPR011124 (Zinc finger, CW-type), IPR015300 (DNA-binding pseudobarrel domain)	2.67297	0.0386107	GSVIVT01002001001	Protein LHCP TRANSLOCATION DEFECT; contains IPR020683 (Ankyrin repeat-containing domain)	2.01009	8.29601e-05	GSVIVT01003193001	F-box family protein; contains IPR001810 (F-box domain, cyclin-like)	7.87273	1.05118e-05
GSVIVT01003217001	Putative methyltransferase; contains IPR011192 (Rubisco methyltransferase)	14.3514	4.05002e-12	GSVIVT01002019001	Tetraspanin-19; contains IPR018499 (Tetraspanin/Peripherin)	0.140986	5.49578e-05	GSVIVT01003201001	Chlorophyll a-b-binding protein 5, chloroplastic; contains IPR022796 (Chlorophyll A-B binding protein), IPR023329 (Chlorophyll a/b binding protein domain)	105.8	8.23303e-08
GSVIVT01003262001	Disease resistance-like protein; contains IPR000767 (Disease resistance protein), IPR027417 (P-loop containing nucleoside triphosphate hydrolase)	20.8333	0.00196477	GSVIVT01002034001	CBS domain-containing protein	2.04896	4.5105e-13	GSVIVT01003204001	Chlorophyll a-b-binding protein 5, chloroplastic; contains IPR022796 (Chlorophyll A-B binding protein), IPR023329 (Chlorophyll a/b binding protein domain)	103.25	3.36091e-06
GSVIVT01003280001	Xyloglucan endotransglucosylase/hydrolase protein 2, putative; contains IPR008264 (Beta-glucanase), IPR008985 (Concanavalin A-like lectin/glucanases superfamily), IPR016455 (Xyloglucan endotransglucosylase/hydrolase)	0	3.94367e-20	GSVIVT01002062001	Stem-specific protein tsjt1, putative; contains IPR024286 (Domain of unknown function DUF3700)	0.00175458	1.57169e-106	GSVIVT01003214001	Protein kinase, putative; contains IPR011009 (Protein kinase-like domain), IPR016253 (Integrin-linked protein kinase)	2.96024	0.00224708
GSVIVT01003294001	Dual specificity protein phosphatase, putative; contains IPR000340 (Dual specificity phosphatase, catalytic domain), IPR024950 (Dual specificity phosphatase)	3.5615	0.000668246	GSVIVT01002105001	Alcohol dehydrogenase, putative; contains IPR002085 (Alcohol dehydrogenase superfamily, zinc-type), IPR011032 (GroES-like), IPR013149 (Alcohol dehydrogenase, C-terminal), IPR016040 (NAD(P)-binding domain)	0.320598	3.72304e-26	GSVIVT01003217001	Putative methyltransferase; contains IPR011192 (Rubisco methyltransferase)	4.59664	0.00603184
GSVIVT01003315001	Unknown protein; contains IPR006121 (Heavy metal-associated domain, HMA)	33.25	3.71617e-12	GSVIVT01002108001	Cinnamyl alcohol dehydrogenase; contains IPR002085 (Alcohol dehydrogenase superfamily, zinc-type), IPR011032 (GroES-like)	2.32399	3.02131e-07	GSVIVT01003222001	Xenotropic and polytropic retrovirus receptor-like protein; contains IPR004331 (SPX, N-terminal), IPR004342 (EXS, C-terminal)	3.98485	0.00613779
GSVIVT01003333001	SWIB domain-containing protein 1; contains IPR003121 (SWIB/MDM2 domain), IPR009057 (Homeodomain-like), IPR014876 (DEK, C-terminal)	2.49058	0.0344848	GSVIVT01002109001	Alcohol dehydrogenase, putative; contains IPR002085 (Alcohol dehydrogenase superfamily, zinc-type), IPR011032 (GroES-like), IPR013149 (Alcohol dehydrogenase, C-terminal), IPR016040 (NAD(P)-binding domain)	3.08375	4.10703e-28	GSVIVT01003294001	Dual specificity protein phosphatase, putative; contains IPR000340 (Dual specificity phosphatase, catalytic domain), IPR024950 (Dual specificity phosphatase)	2.75046	0.0229238
GSVIVT01003354001	Blue copper protein, putative; contains IPR008972 (Cupredoxin)	0.382412	3.22587e-13	GSVIVT01002111001	Glycerol-3-phosphate transporter, putative; contains IPR011701 (Major facilitator superfamily), IPR016196 (Major facilitator superfamily domain, general substrate transporter)	0.0681818	0.000148554	GSVIVT01003316001	Metal ion binding protein, putative	46.5	0.00806329
GSVIVT01003360001	Heavy metal transport/detoxification domain-containing protein	0.154597	2.87545e-06	GSVIVT01002113001	Kinase; contains IPR011009 (Protein kinase-like domain)	0.283154	0.000272936	GSVIVT01003320001	Cysteine proteinase inhibitor; contains IPR000010 (Proteinase inhibitor I25, cystatin), IPR027214 (Cystatin)	0.470155	0.0181123
GSVIVT01003361001	Heavy metal transport/detoxification domain-containing protein; contains IPR006121 (Heavy metal-associated domain, HMA)	0.123636	2.31185e-08	GSVIVT01002124001	Phospholipase A1; contains IPR002921 (Lipase, class 3)	4.10417	0.00699569	GSVIVT01003360001	Heavy metal transport/detoxification domain-containing protein	0.446066	3.90581e-05
GSVIVT01003370001	Unknown protein	0.289048	0.0399277	GSVIVT01002136001	ABC transporter G family member; contains IPR013525 (ABC-2 type transporter), IPR027417 (P-loop containing nucleoside triphosphate hydrolase)	49.4595	1.24574e-75	GSVIVT01003361001	Heavy metal transport/detoxification domain-containing protein; contains IPR006121 (Heavy metal-associated domain, HMA)	0.377943	0.000272722
GSVIVT01003413001	ABC transporter G family member; contains IPR013525 (ABC-2 type transporter), IPR027417 (P-loop containing nucleoside triphosphate hydrolase)	41.325	1.10889e-32	GSVIVT01002201001	Receptor-like protein kinase; contains IPR011009 (Protein kinase-like domain)	2.57725	4.72121e-12	GSVIVT01003386001	Unknown protein; contains IPR007513 (Uncharacterised protein family SERF)	3.36842	0.00720776
GSVIVT01003417001	Peroxidase; contains IPR010255 (Haem peroxidase)	11.2485	5.70433e-20	GSVIVT01002205001	Protein kinase; contains IPR011009 (Protein kinase-like domain)	2.07456	2.11246e-10	GSVIVT01003413001	ABC transporter G family member; contains IPR013525 (ABC-2 type transporter), IPR027417 (P-loop containing nucleoside triphosphate hydrolase)	10.5708	3.41681e-06
GSVIVT01003419001	Serine-threonine protein kinase; contains IPR011009 (Protein kinase-like domain)	3.72024	0.000644735	GSVIVT01002210001	WD-40 repeat family protein (LEUNIG); contains IPR015943 (WD40/YVTN repeat-like-containing domain)	0.032655	2.58252e-09	GSVIVT01003417001	Peroxidase; contains IPR010255 (Haem peroxidase)	3.06052	0.00106562
GSVIVT01003420001	LanC-like protein 2; contains IPR007822 (Lanthionine synthetase C-like)	3.38846	0.000176073	GSVIVT01002212001	Receptor-like protein kinase; contains IPR011009 (Protein kinase-like domain)	2.55075	7.01641e-10	GSVIVT01003419001	Serine-threonine protein kinase; contains IPR011009 (Protein kinase-like domain)	5.65183	1.70277e-06
GSVIVT01003431001	Homeobox-leucine zipper protein; contains IPR003106 (Leucine zipper, homeobox-associated), IPR009057 (Homeodomain-like)	4.99684	6.0332e-09	GSVIVT01002221001	Hydrolase, alpha/beta fold family protein	7.82353	0.00100371	GSVIVT01003431001	Homeobox-leucine zipper protein; contains IPR003106 (Leucine zipper, homeobox-associated), IPR009057 (Homeodomain-like)	5.33631	4.16768e-11
GSVIVT01003454001	Ankyrin repeat-containing protein, putative	23.4314	0.0180212	GSVIVT01002223001	Receptor-like protein kinase; contains IPR011009 (Protein kinase-like domain)	2.19324	8.09865e-14	GSVIVT01003435001	Unknown protein	4.616	0.000379632
GSVIVT01003459001	Ankyrin repeat-containing protein, putative; contains IPR020683 (Ankyrin repeat-containing domain), IPR026961 (PGG domain)	22.5852	5.55773e-27	GSVIVT01002248001	Unknown protein	0	0.000452789	GSVIVT01003454001	Ankyrin repeat-containing protein, putative	35.6296	0.00463301
GSVIVT01003464001	Ankyrin repeat-containing protein, putative; contains IPR020683 (Ankyrin repeat-containing domain), IPR026961 (PGG domain)	13.2332	4.74631e-18	GSVIVT01002272001	AT4g39900/T5J17_70	5.31151	1.31928e-41	GSVIVT01003459001	Ankyrin repeat-containing protein, putative; contains IPR020683 (Ankyrin repeat-containing domain), IPR026961 (PGG domain)	25.8925	2.45612e-23
GSVIVT01003477001	Phosphoglycolate phosphatase; contains IPR006357 (HAD-superfamily hydrolase, subfamily IIA), IPR023214 (HAD-like domain), IPR023215 (Nitrophenylphosphatase-like domain)	2.93071	0.0163964	GSVIVT01002273001	Ras-related protein Rab-6A; contains IPR001806 (Small GTPase superfamily), IPR005225 (Small GTP-binding protein domain), IPR027417 (P-loop containing nucleoside triphosphate hydrolase)	0.482375	0.00925081	GSVIVT01003464001	Ankyrin repeat-containing protein, putative; contains IPR020683 (Ankyrin repeat-containing domain), IPR026961 (PGG domain)	10.4518	7.24692e-12
GSVIVT01003482001	Ycf33 protein; contains IPR008470 (Uncharacterised protein family Ycf33)	3.8171	0.00536081	GSVIVT01002334001	Rhodanese-like domain containing protein, expressed; contains IPR001763 (Rhodanese-like domain)	0.133419	4.62269e-91	GSVIVT01003474001	BTB/POZ domain-containing protein; contains IPR011333 (BTB/POZ fold), IPR027356 (NPH3 domain)	4.86851	7.75305e-06
GSVIVT01003487001	UPA24	0.080048	2.26164e-37	GSVIVT01002361001	Catalase; contains IPR010582 (Catalase immune-responsive domain), IPR018028 (Catalase, mono-functional, haem-containing), IPR020835 (Catalase-like domain)	4.21585	9.58094e-78	GSVIVT01003477001	Phosphoglycolate phosphatase; contains IPR006357 (HAD-superfamily hydrolase, subfamily IIA), IPR023214 (HAD-like domain), IPR023215 (Nitrophenylphosphatase-like domain)	3.71799	0.00063498
GSVIVT01003492001	Myosin-3; contains IPR009768 (Myosin II heavy chain-like)	0.0853359	9.74969e-48	GSVIVT01002362001	Catalase; contains IPR011614 (Catalase core domain), IPR018028 (Catalase, mono-functional, haem-containing), IPR020835 (Catalase-like domain), IPR024708 (Catalase active site)	3.92849	1.94911e-63	GSVIVT01003480001	Putative agenet domain-containing protein / bromo-adjacent homology (BAH) domain-containing protein; contains IPR001025 (Bromo adjacent homology (BAH) domain), IPR008395 (Agenet-like domain), IPR014002 (Tudor-like, plant)	0.280702	3.75394e-14
GSVIVT01003498001	Proline-rich protein; contains IPR006121 (Heavy metal-associated domain, HMA)	6.17812	0.000714613	GSVIVT01002377001	Abnormal spindle-like microcephaly-associated protein-like protein; contains IPR000048 (IQ motif, EF-hand binding site), IPR001715 (Calponin homology domain)	0.396739	0.00142856	GSVIVT01003481001	Putative agenet domain-containing protein / bromo-adjacent homology (BAH) domain-containing protein; contains IPR001025 (Bromo adjacent homology (BAH) domain)	0.346071	9.71891e-06
GSVIVT01003499001	Metal ion binding protein; contains IPR006121 (Heavy metal-associated domain, HMA)	12.4118	0.0172962	GSVIVT01002378001	Cytochrome P450, putative; contains IPR001128 (Cytochrome P450)	4.80571	4.11675e-20	GSVIVT01003490001	Potassium channel; contains IPR002048 (EF-hand domain), IPR003280 (Two pore domain potassium channel)	10.85	0.0241552
GSVIVT01003555001	Disease resistance protein; contains IPR000767 (Disease resistance protein), IPR008808 (Powdery mildew resistance protein, RPW8 domain), IPR027417 (P-loop containing nucleoside triphosphate hydrolase)	5.01976	4.32954e-07	GSVIVT01002389001	Serine-threonine protein kinase; contains IPR011009 (Protein kinase-like domain)	5.41935	1.07717e-16	GSVIVT01003498001	Proline-rich protein; contains IPR006121 (Heavy metal-associated domain, HMA)	94.4375	7.37321e-06
GSVIVT01003562001	Disease resistance protein; contains IPR000767 (Disease resistance protein), IPR008808 (Powdery mildew resistance protein, RPW8 domain), IPR027417 (P-loop containing nucleoside triphosphate hydrolase)	24.4108	1.44104e-35	GSVIVT01002448001	ATP synthase subunit alpha; contains IPR000194 (ATPase, F1/V1/A1 complex, alpha/beta subunit, nucleotide-binding domain), IPR000793 (ATPase, F1/V1/A1 complex, alpha/beta subunit, C-terminal), IPR027417 (P-loop containing nucleoside triphosphate hydrolase)	2.87342	0.0251767	GSVIVT01003555001	Disease resistance protein; contains IPR000767 (Disease resistance protein), IPR008808 (Powdery mildew resistance protein, RPW8 domain), IPR027417 (P-loop containing nucleoside triphosphate hydrolase)	5.38031	5.27188e-07
GSVIVT01003563001	Disease resistance protein; contains IPR000767 (Disease resistance protein), IPR008808 (Powdery mildew resistance protein, RPW8 domain), IPR027417 (P-loop containing nucleoside triphosphate hydrolase)	6.19333	1.98832e-10	GSVIVT01002470001	Serine/threonine-protein kinase; contains IPR011009 (Protein kinase-like domain), IPR021820 (S-locus receptor kinase, C-terminal)	91.6667	1.56382e-27	GSVIVT01003562001	Disease resistance protein; contains IPR000767 (Disease resistance protein), IPR008808 (Powdery mildew resistance protein, RPW8 domain), IPR027417 (P-loop containing nucleoside triphosphate hydrolase)	9.24598	3.81649e-17
GSVIVT01003565001	Disease resistance protein; contains IPR000767 (Disease resistance protein), IPR008808 (Powdery mildew resistance protein, RPW8 domain), IPR027417 (P-loop containing nucleoside triphosphate hydrolase)	40.0139	3.98756e-43	GSVIVT01002472001	Serine/threonine-protein kinase; contains IPR003609 (Apple-like), IPR011009 (Protein kinase-like domain), IPR013320 (Concanavalin A-like lectin/glucanase, subgroup)	14	1.56229e-06	GSVIVT01003563001	Disease resistance protein; contains IPR000767 (Disease resistance protein), IPR008808 (Powdery mildew resistance protein, RPW8 domain), IPR027417 (P-loop containing nucleoside triphosphate hydrolase)	4.69283	3.29824e-07
GSVIVT01003566001	Disease resistance protein; contains IPR000767 (Disease resistance protein), IPR027417 (P-loop containing nucleoside triphosphate hydrolase)	6.99461	2.36403e-10	GSVIVT01002482001	Cysteine-rich receptor-like protein kinase; contains IPR002902 (Gnk2-homologous domain), IPR011009 (Protein kinase-like domain)	118.75	1.21004e-19	GSVIVT01003565001	Disease resistance protein; contains IPR000767 (Disease resistance protein), IPR008808 (Powdery mildew resistance protein, RPW8 domain), IPR027417 (P-loop containing nucleoside triphosphate hydrolase)	16.0992	4.92756e-25
GSVIVT01003568001	Disease resistance protein	14.3095	4.37737e-20	GSVIVT01002490001	Metal ion binding protein; contains IPR006121 (Heavy metal-associated domain, HMA)	35.8095	1.05318e-09	GSVIVT01003566001	Disease resistance protein; contains IPR000767 (Disease resistance protein), IPR027417 (P-loop containing nucleoside triphosphate hydrolase)	4.79227	3.93191e-06
GSVIVT01003569001	Disease resistance protein; contains IPR008808 (Powdery mildew resistance protein, RPW8 domain), IPR027417 (P-loop containing nucleoside triphosphate hydrolase)	9.41117	5.95593e-09	GSVIVT01002499001	Small glutamine-rich tetratricopeptide repeat-containing protein beta; contains IPR011990 (Tetratricopeptide-like helical)	2.13626	4.05585e-06	GSVIVT01003568001	Disease resistance protein	5.34211	3.34e-07
GSVIVT01003571001	Disease resistance protein; contains IPR000767 (Disease resistance protein), IPR008808 (Powdery mildew resistance protein, RPW8 domain), IPR027417 (P-loop containing nucleoside triphosphate hydrolase)	14.6538	4.61495e-25	GSVIVT01002505001	Porphobilinogen deaminase, putative; contains IPR000860 (Tetrapyrrole biosynthesis, hydroxymethylbilane synthase)	2.37247	1.15255e-07	GSVIVT01003569001	Disease resistance protein; contains IPR008808 (Powdery mildew resistance protein, RPW8 domain), IPR027417 (P-loop containing nucleoside triphosphate hydrolase)	9.00599	4.38509e-07
GSVIVT01003601001	Threonine endopeptidase; contains IPR025564 (Domain of unknown function DUF4308)	2.83638	0.0130815	GSVIVT01002511001	Serine/threonine-protein kinase; contains IPR011009 (Protein kinase-like domain), IPR021820 (S-locus receptor kinase, C-terminal)	22.6087	1.52589e-07	GSVIVT01003570001	Cc-nbs-lrr resistance protein; contains IPR000767 (Disease resistance protein), IPR027417 (P-loop containing nucleoside triphosphate hydrolase)	10.7143	0.00463403
GSVIVT01003610001	Cyclin d, putative; contains IPR013763 (Cyclin-like)	0.314126	2.02991e-06	GSVIVT01002515001	Serine/threonine-protein kinase; contains IPR003609 (Apple-like), IPR011009 (Protein kinase-like domain), IPR013320 (Concanavalin A-like lectin/glucanase, subgroup)	6.25954	3.42588e-08	GSVIVT01003571001	Disease resistance protein; contains IPR000767 (Disease resistance protein), IPR008808 (Powdery mildew resistance protein, RPW8 domain), IPR027417 (P-loop containing nucleoside triphosphate hydrolase)	10.1565	8.68931e-18
GSVIVT01003648001	Ankyrin repeat-containing protein, putative; contains IPR020683 (Ankyrin repeat-containing domain), IPR026961 (PGG domain)	20.0988	3.29377e-19	GSVIVT01002525001	Receptor-like kinase; contains IPR011009 (Protein kinase-like domain), IPR013320 (Concanavalin A-like lectin/glucanase, subgroup)	0.324811	7.16655e-14	GSVIVT01003601001	Threonine endopeptidase; contains IPR025564 (Domain of unknown function DUF4308)	2.56032	0.0294535
GSVIVT01003658001	Unknown protein	0.039924	9.26108e-25	GSVIVT01002533001	Putative receptor-like kinase; contains IPR011009 (Protein kinase-like domain), IPR014729 (Rossmann-like alpha/beta/alpha sandwich fold)	2.87333	9.20445e-13	GSVIVT01003614001	Zinc finger homeodomain protein 1; contains IPR006456 (ZF-HD homeobox protein, Cys/His-rich dimerisation domain), IPR009057 (Homeodomain-like)	0.287692	3.11085e-11
GSVIVT01003673001	Unknown protein	0.392	0.0305859	GSVIVT01002536001	AP2-like ethylene-responsive transcription factor; contains IPR016177 (DNA-binding, integrase-type)	0.0434124	5.30676e-190	GSVIVT01003648001	Ankyrin repeat-containing protein, putative; contains IPR020683 (Ankyrin repeat-containing domain), IPR026961 (PGG domain)	18.3036	8.98318e-14
GSVIVT01003674001	Cyclin d, putative; contains IPR013763 (Cyclin-like)	6.01042	0.000695434	GSVIVT01002585001	Unknown protein	20.9333	5.70342e-26	GSVIVT01003658001	Unknown protein	0.182861	0.00192339
GSVIVT01003690001	Unknown protein	0.194553	0.000432697	GSVIVT01002586001	Copine, putative; contains IPR002035 (von Willebrand factor, type A), IPR010734 (Copine), IPR013083 (Zinc finger, RING/FYVE/PHD-type)	5.29609	1.78896e-12	GSVIVT01003662001	Putative MYB transcription factor; contains IPR009057 (Homeodomain-like)	32.3846	6.67128e-05
GSVIVT01003713001	Inter-alpha-trypsin inhibitor heavy chain H4; contains IPR002035 (von Willebrand factor, type A), IPR013083 (Zinc finger, RING/FYVE/PHD-type)	9.95349	4.19995e-13	GSVIVT01002607001	Cytochrome P450, putative; contains IPR001128 (Cytochrome P450)	4.12977	1.86672e-06	GSVIVT01003674001	Cyclin d, putative; contains IPR013763 (Cyclin-like)	12.0714	0.0337685
GSVIVT01003715001	Hydroxyproline-rich glycoprotein	0.246299	0.000143757	GSVIVT01002627001	Lactosylceramide 4-alpha-galactosyltransferase, putative; contains IPR007577 (Glycosyltransferase, DXD sugar-binding motif), IPR007652 (Alpha 1,4-glycosyltransferase domain)	8.40625	1.6727e-06	GSVIVT01003720001	Abhydrolase domain-containing protein FAM108C1	15.4416	3.32268e-07
GSVIVT01003720001	Abhydrolase domain-containing protein FAM108C1	4.32683	0.0236008	GSVIVT01002630001	Unknown protein	4.57224	4.43976e-11	GSVIVT01003722001	Calmodulin-binding protein; contains IPR012416 (Calmodulin binding protein-like)	4.8802	1.12844e-06
GSVIVT01003722001	Calmodulin-binding protein; contains IPR012416 (Calmodulin binding protein-like)	3.97819	1.79841e-05	GSVIVT01002632001	T10O24.15, related; contains IPR025322 (Protein of unknown function DUF4228)	6.66667	1.42803e-17	GSVIVT01003724001	Calmodulin-binding protein; contains IPR012416 (Calmodulin binding protein-like)	6.41446	6.57216e-08
GSVIVT01003724001	Calmodulin-binding protein; contains IPR012416 (Calmodulin binding protein-like)	3.83379	0.000413323	GSVIVT01002634001	Transcription factor, putative; contains IPR006869 (Domain of unknown function DUF547), IPR025757 (Ternary complex factor MIP1, leucine-zipper)	0.258943	1.45336e-30	GSVIVT01003728001	Lysosomal pro-X carboxypeptidase, putative; contains IPR008758 (Peptidase S28)	5.5219	2.16651e-06
GSVIVT01003728001	Lysosomal pro-X carboxypeptidase, putative; contains IPR008758 (Peptidase S28)	7.23186	2.91111e-12	GSVIVT01002654001	Putative hydrolase; contains IPR000073 (Alpha/beta hydrolase fold-1), IPR000639 (Epoxide hydrolase-like)	8.40777	1.07956e-11	GSVIVT01003748001	Hydroxycinnamoyl-CoA shikimate/quinate hydroxycinnamoyl transferase; contains IPR003480 (Transferase), IPR023213 (Chloramphenicol acetyltransferase-like domain)	2.69548	0.0107709
GSVIVT01003733001	Metallophosphatase domain-containing protein	4.75545	0.000236947	GSVIVT01002663001	ABC transporter G family member; contains IPR013525 (ABC-2 type transporter)	27.283	2.18166e-30	GSVIVT01003762001	Cysteine-rich secretory protein 2; contains IPR001283 (Allergen V5/Tpx-1-related)	16.0545	3.06076e-05
GSVIVT01003748001	Hydroxycinnamoyl-CoA shikimate/quinate hydroxycinnamoyl transferase; contains IPR003480 (Transferase), IPR023213 (Chloramphenicol acetyltransferase-like domain)	2.77458	0.0075741	GSVIVT01002701001	WD-repeat protein, putative; contains IPR015943 (WD40/YVTN repeat-like-containing domain), IPR020472 (G-protein beta WD-40 repeat)	0.0244767	1.00991e-09	GSVIVT01003763001	TMV response-related protein; contains IPR025322 (Protein of unknown function DUF4228)	26.225	6.00531e-06
GSVIVT01003763001	TMV response-related protein; contains IPR025322 (Protein of unknown function DUF4228)	3.86469	0.0351053	GSVIVT01002784001	Alkaline alpha galactosidase; contains IPR008811 (Raffinose synthase), IPR013785 (Aldolase-type TIM barrel)	4.9125	1.19057e-08	GSVIVT01003765001	Sts14 protein; contains IPR014044 (CAP domain), IPR025322 (Protein of unknown function DUF4228)	13.9385	5.34591e-06
GSVIVT01003765001	Sts14 protein; contains IPR014044 (CAP domain), IPR025322 (Protein of unknown function DUF4228)	7.2809	1.34192e-05	GSVIVT01002801001	Glucan 1,3-beta-glucosidase; contains IPR008999 (Actin cross-linking), IPR010431 (Fascin), IPR017853 (Glycoside hydrolase, superfamily)	5.47414	2.25302e-09	GSVIVT01003777001	Thioredoxin family protein; contains IPR005746 (Thioredoxin), IPR012336 (Thioredoxin-like fold)	2.75216	0.0129168
GSVIVT01003773001	BTB/POZ domain-containing protein; contains IPR011333 (BTB/POZ fold), IPR027356 (NPH3 domain)	3.13193	0.00570515	GSVIVT01002803001	Receptor-like protein kinase; contains IPR001611 (Leucine-rich repeat), IPR025875 (Leucine rich repeat 4)	2.78828	0.0166212	GSVIVT01003778001	Putative receptor-like protein kinase 2; contains IPR011009 (Protein kinase-like domain), IPR013320 (Concanavalin A-like lectin/glucanase, subgroup)	3.62991	0.00019209
GSVIVT01003777001	Thioredoxin family protein; contains IPR005746 (Thioredoxin), IPR012336 (Thioredoxin-like fold)	3.16825	0.00232247	GSVIVT01002809001	Oxygen-evolving enhancer protein 3; contains IPR008797 (Photosystem II PsbQ, oxygen evolving complex), IPR023222 (PsbQ-like domain)	2.65038	7.44683e-23	GSVIVT01003799001	Sarcosine oxidase beta subunit; contains IPR006076 (FAD dependent oxidoreductase)	0.436937	1.60415e-05
GSVIVT01003820001	Strictosidine synthase; contains IPR011042 (Six-bladed beta-propeller, TolB-like)	16.2727	7.71332e-06	GSVIVT01002813001	Late embryogenesis abundant, putative	0.0236967	8.81389e-26	GSVIVT01003805001	Serine carboxypeptidase, putative; contains IPR001563 (Peptidase S10, serine carboxypeptidase)	0.462415	2.16698e-08
GSVIVT01003823001	Strictosidine synthase; contains IPR011042 (Six-bladed beta-propeller, TolB-like)	81.625	8.62161e-16	GSVIVT01002819001	Putative RING zinc finger protein; contains IPR013083 (Zinc finger, RING/FYVE/PHD-type)	2.0695	3.23339e-12	GSVIVT01003813001	Bile acid:sodium symporter family protein; contains IPR002657 (Bile acid:sodium symporter)	0.229934	1.63155e-20
GSVIVT01003825001	Strictosidine synthase; contains IPR011042 (Six-bladed beta-propeller, TolB-like)	7.05968	3.24514e-11	GSVIVT01002826001	snRNA-activating protein complex subunit, putative; contains IPR022042 (snRNA-activating protein complex, subunit 3)	0.473118	0.00142509	GSVIVT01003820001	Strictosidine synthase; contains IPR011042 (Six-bladed beta-propeller, TolB-like)	16.8261	1.66647e-09
GSVIVT01003826001	Strictosidine synthase; contains IPR001680 (WD40 repeat), IPR011042 (Six-bladed beta-propeller, TolB-like)	5.60909	3.9415e-06	GSVIVT01002863001	Unknown protein	0.167315	1.15357e-28	GSVIVT01003823001	Strictosidine synthase; contains IPR011042 (Six-bladed beta-propeller, TolB-like)	52.1429	1.88083e-19
GSVIVT01003827001	Strictosidine synthase; contains IPR011042 (Six-bladed beta-propeller, TolB-like)	8.42353	0.00437112	GSVIVT01002864001	Receptor-like kinase; contains IPR011009 (Protein kinase-like domain), IPR013320 (Concanavalin A-like lectin/glucanase, subgroup)	0.335329	4.00079e-21	GSVIVT01003825001	Strictosidine synthase; contains IPR011042 (Six-bladed beta-propeller, TolB-like)	4.88994	1.64522e-08
GSVIVT01003829001	Acyl:coa ligase acetate-coa synthetase-like protein; contains IPR000873 (AMP-dependent synthetase/ligase)	35.7	7.66906e-08	GSVIVT01002881001	Potyviral VPg interacting protein 1; contains IPR004082 (Protein of unknown function DUF1423, plant)	0.230605	1.91306e-29	GSVIVT01003826001	Strictosidine synthase; contains IPR001680 (WD40 repeat), IPR011042 (Six-bladed beta-propeller, TolB-like)	5.77577	5.30861e-08
GSVIVT01003830001	Strictosidine synthase; contains IPR011042 (Six-bladed beta-propeller, TolB-like)	5.4502	7.39234e-06	GSVIVT01002886001	Transcription factor, putative; contains IPR006869 (Domain of unknown function DUF547)	0.257451	5.7945e-15	GSVIVT01003827001	Strictosidine synthase; contains IPR011042 (Six-bladed beta-propeller, TolB-like)	6.93	0.000694672
GSVIVT01003832001	2-succinylbenzoate-CoA ligase; contains IPR000873 (AMP-dependent synthetase/ligase), IPR025110 (Domain of unknown function DUF4009)	14.0164	0.00080097	GSVIVT01002895001	Nuclear transcription factor Y subunit B3; contains IPR003957 (Transcription factor, CBFA/NFYB, DNA topoisomerase), IPR009072 (Histone-fold)	0.0226935	3.00494e-127	GSVIVT01003828001	Strictosidine synthase; contains IPR011042 (Six-bladed beta-propeller, TolB-like)	23.6522	0.00112089
GSVIVT01003835001	Cytochrome P450; contains IPR001128 (Cytochrome P450)	0.0796767	1.07037e-19	GSVIVT01002939001	Putative hydrolase	9.01389	2.13828e-23	GSVIVT01003829001	Acyl:coa ligase acetate-coa synthetase-like protein; contains IPR000873 (AMP-dependent synthetase/ligase)	9.73438	3.80233e-06
GSVIVT01003836001	Squamosa promoter binding-like protein; contains IPR004333 (Transcription factor, SBP-box)	4.15934	0.0149646	GSVIVT01002955001	Abnormal spindle-like microcephaly-associated protein-like protein; contains IPR016024 (Armadillo-type fold)	0.292437	0.00615385	GSVIVT01003830001	Strictosidine synthase; contains IPR011042 (Six-bladed beta-propeller, TolB-like)	5.6825	1.45521e-07
GSVIVT01003846001	Endoribonuclease E-like protein	2.78767	0.0468171	GSVIVT01002962001	Gb|AAF17687.1; contains IPR007650 (Protein of unknown function DUF581)	3.32036	3.13569e-12	GSVIVT01003831001	Strictosidine synthase; contains IPR011042 (Six-bladed beta-propeller, TolB-like)	10	0.00109413
GSVIVT01003848001	Receptor kinase; contains IPR011009 (Protein kinase-like domain), IPR013320 (Concanavalin A-like lectin/glucanase, subgroup), IPR024788 (Malectin-like carbohydrate-binding domain)	4.35127	8.53537e-06	GSVIVT01003119001	Zinc finger protein; contains IPR013087 (Zinc finger C2H2-type/integrase DNA-binding domain), IPR022755 (Zinc finger, double-stranded RNA binding)	0.0405728	2.39736e-14	GSVIVT01003832001	2-succinylbenzoate-CoA ligase; contains IPR000873 (AMP-dependent synthetase/ligase), IPR025110 (Domain of unknown function DUF4009)	8.53659	0.00456657
GSVIVT01003852001	Serine hydroxymethyltransferase; contains IPR001085 (Serine hydroxymethyltransferase), IPR015424 (Pyridoxal phosphate-dependent transferase)	4.89167	7.37547e-05	GSVIVT01003129001	Putative calcium-transporting ATPase; contains IPR001757 (Cation-transporting P-type ATPase), IPR023214 (HAD-like domain), IPR023298 (P-type ATPase, transmembrane domain)	17.8991	1.76229e-70	GSVIVT01003835001	Cytochrome P450; contains IPR001128 (Cytochrome P450)	14.3162	1.08115e-13
GSVIVT01003854001	Serine hydroxymethyltransferase; contains IPR001085 (Serine hydroxymethyltransferase), IPR015424 (Pyridoxal phosphate-dependent transferase)	5.38298	2.04122e-05	GSVIVT01003139001	Histone H2A; contains IPR009072 (Histone-fold)	0.417856	0.000699824	GSVIVT01003848001	Receptor kinase; contains IPR011009 (Protein kinase-like domain), IPR013320 (Concanavalin A-like lectin/glucanase, subgroup), IPR024788 (Malectin-like carbohydrate-binding domain)	4.59104	2.11982e-06
GSVIVT01003856001	Serine hydroxymethyltransferase; contains IPR001085 (Serine hydroxymethyltransferase), IPR015424 (Pyridoxal phosphate-dependent transferase)	4.54822	0.0120833	GSVIVT01003140001	Pyruvate kinase; contains IPR001697 (Pyruvate kinase)	2.82875	2.78844e-08	GSVIVT01003852001	Serine hydroxymethyltransferase; contains IPR001085 (Serine hydroxymethyltransferase), IPR015424 (Pyridoxal phosphate-dependent transferase)	8.98095	1.84727e-07
GSVIVT01003857001	Serine hydroxymethyltransferase, putative; contains IPR001085 (Serine hydroxymethyltransferase), IPR015424 (Pyridoxal phosphate-dependent transferase)	3.88655	0.00121875	GSVIVT01003143001	Limonoid UDP-glucosyltransferase; contains IPR002213 (UDP-glucuronosyl/UDP-glucosyltransferase)	0.473861	2.30375e-31	GSVIVT01003854001	Serine hydroxymethyltransferase; contains IPR001085 (Serine hydroxymethyltransferase), IPR015424 (Pyridoxal phosphate-dependent transferase)	6.29558	5.33489e-06
GSVIVT01003859001	Serine hydroxymethyltransferase; contains IPR001085 (Serine hydroxymethyltransferase), IPR015424 (Pyridoxal phosphate-dependent transferase)	4.74341	9.95063e-07	GSVIVT01003150001	Cinnamyl alcohol dehydrogenase; contains IPR002085 (Alcohol dehydrogenase superfamily, zinc-type), IPR011032 (GroES-like), IPR013149 (Alcohol dehydrogenase, C-terminal), IPR016040 (NAD(P)-binding domain)	0.474456	9.87053e-30	GSVIVT01003856001	Serine hydroxymethyltransferase; contains IPR001085 (Serine hydroxymethyltransferase), IPR015424 (Pyridoxal phosphate-dependent transferase)	6.48696	0.00288709
GSVIVT01003862001	Serine hydroxymethyltransferase, putative; contains IPR001085 (Serine hydroxymethyltransferase), IPR015424 (Pyridoxal phosphate-dependent transferase)	4.536	5.95859e-05	GSVIVT01003153001	Cinnamyl alcohol dehydrogenase; contains IPR002085 (Alcohol dehydrogenase superfamily, zinc-type), IPR011032 (GroES-like), IPR013149 (Alcohol dehydrogenase, C-terminal), IPR016040 (NAD(P)-binding domain)	0.354975	2.42102e-37	GSVIVT01003857001	Serine hydroxymethyltransferase, putative; contains IPR001085 (Serine hydroxymethyltransferase), IPR015424 (Pyridoxal phosphate-dependent transferase)	6.29032	6.5744e-05
GSVIVT01003863001	Unknown protein	8.125	0.000443137	GSVIVT01003154001	Unknown protein	0	0.0395193	GSVIVT01003859001	Serine hydroxymethyltransferase; contains IPR001085 (Serine hydroxymethyltransferase), IPR015424 (Pyridoxal phosphate-dependent transferase)	9.60568	6.08373e-15
GSVIVT01003870001	Ubiquitin carboxyl-terminal hydrolase	0.488636	0.0127262	GSVIVT01003157001	UDP-glucosyltransferase, putative; contains IPR002213 (UDP-glucuronosyl/UDP-glucosyltransferase)	3.63196	8.18897e-51	GSVIVT01003862001	Serine hydroxymethyltransferase, putative; contains IPR001085 (Serine hydroxymethyltransferase), IPR015424 (Pyridoxal phosphate-dependent transferase)	13.7848	3.98407e-13
GSVIVT01003903001	F-box protein PP2-B1	0.203263	3.26922e-08	GSVIVT01003169001	Putative leucine-rich repeat receptor-like protein kinase family protein; contains IPR001611 (Leucine-rich repeat), IPR003591 (Leucine-rich repeat, typical subtype), IPR013210 (Leucine-rich repeat-containing N-terminal, type 2)	23.336	4.32307e-53	GSVIVT01003868001	Receptor-like protein kinase; contains IPR001611 (Leucine-rich repeat), IPR003591 (Leucine-rich repeat, typical subtype), IPR011009 (Protein kinase-like domain), IPR025875 (Leucine rich repeat 4)	0.287879	3.15651e-11
GSVIVT01003906001	F-box protein PP2-B1; contains IPR025886 (Phloem protein 2-like)	0.306857	2.15331e-11	GSVIVT01003172001	Kynurenine formamidase; contains IPR007325 (Putative cyclase)	3.18733	1.78473e-45	GSVIVT01003870001	Ubiquitin carboxyl-terminal hydrolase	0.451314	0.000491261
GSVIVT01003927001	Ninja-family protein 8; contains IPR012463 (Protein of unknown function DUF1675)	95.1765	1.493e-21	GSVIVT01003179001	Cathepsin B-like cysteine proteinase 1; contains IPR000118 (Granulin), IPR013128 (Peptidase C1A, papain), IPR025660 (Cysteine peptidase, histidine active site), IPR025661 (Cysteine peptidase, asparagine active site)	2.45865	4.85395e-22	GSVIVT01003872001	BTB/POZ domain-containing protein; contains IPR011333 (BTB/POZ fold), IPR017986 (WD40-repeat-containing domain)	3.03034	0.00889004
GSVIVT01003944001	Alcohol dehydrogenase, putative; contains IPR002085 (Alcohol dehydrogenase superfamily, zinc-type), IPR011032 (GroES-like), IPR013149 (Alcohol dehydrogenase, C-terminal), IPR016040 (NAD(P)-binding domain)	0.200327	1.1622e-21	GSVIVT01003181001	Putative hexose transporter; contains IPR005828 (General substrate transporter), IPR016196 (Major facilitator superfamily domain, general substrate transporter)	2.1823	3.56788e-16	GSVIVT01003904001	F-box protein PP2-B1; contains IPR001810 (F-box domain, cyclin-like), IPR025886 (Phloem protein 2-like)	3.44018	0.00225449
GSVIVT01003960001	UDP-glycosyltransferase 1; contains IPR002213 (UDP-glucuronosyl/UDP-glucosyltransferase)	5.31824	1.24384e-09	GSVIVT01003183001	Protein AUXIN SIGNALING F-BOX; contains IPR001810 (F-box domain, cyclin-like)	2.30981	1.27621e-07	GSVIVT01003907001	F-box protein PP2-B1; contains IPR001810 (F-box domain, cyclin-like), IPR025886 (Phloem protein 2-like)	2.92734	0.0237044
GSVIVT01003961001	UDP-glycosyltransferase 1; contains IPR002213 (UDP-glucuronosyl/UDP-glucosyltransferase)	4.14286	2.36962e-05	GSVIVT01003188001	F-box family protein	2.43827	7.71397e-11	GSVIVT01003927001	Ninja-family protein 8; contains IPR012463 (Protein of unknown function DUF1675)	5.32394	0.0452788
GSVIVT01003981001	BAG family molecular chaperone regulator 1; contains IPR019955 (Ubiquitin supergroup)	3.64339	0.0423037	GSVIVT01003193001	F-box family protein; contains IPR001810 (F-box domain, cyclin-like)	2.92121	3.30753e-06	GSVIVT01003930001	Putative uncharacterized protein P0413C03.17; contains IPR009003 (Trypsin-like cysteine/serine peptidase domain)	0.401914	4.39594e-07
GSVIVT01003983001	CONSTANS-like zinc finger protein; contains IPR010402 (CCT domain)	13.6345	4.88126e-16	GSVIVT01003201001	Chlorophyll a-b-binding protein 5, chloroplastic; contains IPR022796 (Chlorophyll A-B binding protein), IPR023329 (Chlorophyll a/b binding protein domain)	39.8095	7.62555e-38	GSVIVT01003940001	Pyruvate decarboxylase 1; contains IPR011766 (Thiamine pyrophosphate enzyme, C-terminal TPP-binding), IPR012110 (Thiamine pyrophosphate (TPP)-dependent enzyme)	4.15298	2.63927e-07
GSVIVT01003988001	Terminal ear1-like 2 protein; contains IPR007201 (RNA recognition motif 2), IPR012677 (Nucleotide-binding, alpha-beta plait)	4.72131	0.0351337	GSVIVT01003204001	Chlorophyll a-b-binding protein 5, chloroplastic; contains IPR022796 (Chlorophyll A-B binding protein), IPR023329 (Chlorophyll a/b binding protein domain)	47.25	6.50151e-32	GSVIVT01003947001	Dof zinc finger protein; contains IPR003851 (Zinc finger, Dof-type)	0.0388655	8.81932e-28
GSVIVT01003990001	Abhydrolase domain-containing protein FAM108C1	5.0284	2.69786e-06	GSVIVT01003217001	Putative methyltransferase; contains IPR011192 (Rubisco methyltransferase)	4.07812	6.81721e-07	GSVIVT01003955001	Putative 1-deoxy-D-xylulose 5-phosphate synthase; contains IPR005477 (Deoxyxylulose-5-phosphate synthase), IPR009014 (Transketolase, C-terminal/Pyruvate-ferredoxin oxidoreductase, domain II)	3.40769	0.0365223
GSVIVT01004013001	Disease resistance protein; contains IPR000767 (Disease resistance protein), IPR001611 (Leucine-rich repeat), IPR027417 (P-loop containing nucleoside triphosphate hydrolase)	4.9505	8.79758e-05	GSVIVT01003225001	Xenotropic and polytropic retrovirus receptor-like protein; contains IPR004331 (SPX, N-terminal), IPR004342 (EXS, C-terminal)	5.88889	0.0428857	GSVIVT01003960001	UDP-glycosyltransferase 1; contains IPR002213 (UDP-glucuronosyl/UDP-glucosyltransferase)	7.96569	1.06448e-16
GSVIVT01004021001	Disease resistance protein; contains IPR000767 (Disease resistance protein), IPR001611 (Leucine-rich repeat), IPR025875 (Leucine rich repeat 4), IPR027417 (P-loop containing nucleoside triphosphate hydrolase)	6.09278	0.00151921	GSVIVT01003226001	Xenotropic and polytropic retrovirus receptor-like protein; contains IPR004331 (SPX, N-terminal), IPR004342 (EXS, C-terminal)	7.09091	0.0110174	GSVIVT01003961001	UDP-glycosyltransferase 1; contains IPR002213 (UDP-glucuronosyl/UDP-glucosyltransferase)	6.61579	3.05449e-11
GSVIVT01004023001	Unknown protein	7.54945	2.10791e-05	GSVIVT01003262001	Disease resistance-like protein; contains IPR000767 (Disease resistance protein), IPR027417 (P-loop containing nucleoside triphosphate hydrolase)	36.1111	1.73744e-08	GSVIVT01003981001	BAG family molecular chaperone regulator 1; contains IPR019955 (Ubiquitin supergroup)	0.417288	9.93875e-06
GSVIVT01004024001	Unknown protein	4.42352	0.0017645	GSVIVT01003280001	Xyloglucan endotransglucosylase/hydrolase protein 2, putative; contains IPR008264 (Beta-glucanase), IPR008985 (Concanavalin A-like lectin/glucanases superfamily), IPR016455 (Xyloglucan endotransglucosylase/hydrolase)	0.173913	1.21354e-09	GSVIVT01003983001	CONSTANS-like zinc finger protein; contains IPR010402 (CCT domain)	17.0924	7.80757e-10
GSVIVT01004031001	Unknown protein	10.2818	0.00859546	GSVIVT01003315001	Unknown protein; contains IPR006121 (Heavy metal-associated domain, HMA)	27.6	9.25688e-23	GSVIVT01003989001	Glycerol-3-phosphate dehydrogenase [NAD(P)+]; contains IPR006168 (Glycerol-3-phosphate dehydrogenase, NAD-dependent), IPR008927 (6-phosphogluconate dehydrogenase, C-terminal-like), IPR016040 (NAD(P)-binding domain)	0.108069	8.93197e-22
GSVIVT01004032001	Unknown protein	5.125	3.24395e-05	GSVIVT01003316001	Metal ion binding protein, putative	50.8333	6.37561e-12	GSVIVT01003990001	Abhydrolase domain-containing protein FAM108C1	5.17787	6.56661e-07
GSVIVT01004036001	Unknown protein	8.76667	0.00745907	GSVIVT01003360001	Heavy metal transport/detoxification domain-containing protein	0.220542	1.58022e-24	GSVIVT01003998001	Beta-glucosidase 2; contains IPR001360 (Glycoside hydrolase, family 1), IPR017853 (Glycoside hydrolase, superfamily)	3.91171	0.00568761
GSVIVT01004038001	Leucine-rich repeat-containing protein, putative; contains IPR025875 (Leucine rich repeat 4)	6.16667	5.98778e-05	GSVIVT01003361001	Heavy metal transport/detoxification domain-containing protein; contains IPR006121 (Heavy metal-associated domain, HMA)	0.173357	7.87483e-42	GSVIVT01003999001	Beta-glucosidase G4; contains IPR001360 (Glycoside hydrolase, family 1), IPR017853 (Glycoside hydrolase, superfamily)	3.4992	0.000689476
GSVIVT01004064001	Cc-nbs-lrr resistance protein; contains IPR000767 (Disease resistance protein), IPR025875 (Leucine rich repeat 4), IPR027417 (P-loop containing nucleoside triphosphate hydrolase)	6.4507	0.00272974	GSVIVT01003413001	ABC transporter G family member; contains IPR013525 (ABC-2 type transporter), IPR027417 (P-loop containing nucleoside triphosphate hydrolase)	42.2439	2.22651e-59	GSVIVT01004003001	Acetolactate synthase small subunit; contains IPR004789 (Acetolactate synthase, small subunit)	0.241447	3.99787e-14
GSVIVT01004073001	TPR repeat-containing protein; contains IPR011990 (Tetratricopeptide-like helical)	3.6918	0.000158257	GSVIVT01003417001	Peroxidase; contains IPR010255 (Haem peroxidase)	2.42555	1.40881e-16	GSVIVT01004004001	Receptor-like kinase; contains IPR001611 (Leucine-rich repeat), IPR011009 (Protein kinase-like domain), IPR013320 (Concanavalin A-like lectin/glucanase, subgroup)	2.76913	0.00464303
GSVIVT01004084001	Alanine aminotransferase 2; contains IPR015424 (Pyridoxal phosphate-dependent transferase)	2.41341	0.0480688	GSVIVT01003419001	Serine-threonine protein kinase; contains IPR011009 (Protein kinase-like domain)	3.51761	3.78045e-13	GSVIVT01004013001	Disease resistance protein; contains IPR000767 (Disease resistance protein), IPR001611 (Leucine-rich repeat), IPR027417 (P-loop containing nucleoside triphosphate hydrolase)	8.57377	6.23143e-06
GSVIVT01004104001	GRAS family transcription factor; contains IPR005202 (Transcription factor GRAS)	4.42048	3.1932e-05	GSVIVT01003431001	Homeobox-leucine zipper protein; contains IPR003106 (Leucine zipper, homeobox-associated), IPR009057 (Homeodomain-like)	4.39826	4.54822e-68	GSVIVT01004021001	Disease resistance protein; contains IPR000767 (Disease resistance protein), IPR001611 (Leucine-rich repeat), IPR025875 (Leucine rich repeat 4), IPR027417 (P-loop containing nucleoside triphosphate hydrolase)	11.3559	9.47399e-07
GSVIVT01004109001	Putative homeodomain-like transcription factor superfamily protein; contains IPR009057 (Homeodomain-like), IPR022228 (Protein of unknown function DUF3755)	0.271832	9.49194e-06	GSVIVT01003433001	3,4-dihydroxy 2-butanone 4-phosphate synthase; contains IPR000422 (3,4-dihydroxy-2-butanone 4-phosphate synthase, RibB), IPR000926 (GTP cyclohydrolase II, RibA), IPR016299 (Riboflavin biosynthesis protein RibBA)	2.17181	6.66243e-06	GSVIVT01004023001	Unknown protein	8.19737	0.00234016
GSVIVT01004125001	MLO-like protein; contains IPR004326 (Mlo-related protein)	0.386949	1.20715e-12	GSVIVT01003438001	Glucan 1,3-beta-glucosidase; contains IPR008999 (Actin cross-linking), IPR010431 (Fascin), IPR017853 (Glycoside hydrolase, superfamily)	0.480183	3.19619e-05	GSVIVT01004024001	Unknown protein	10.1304	2.95739e-06
GSVIVT01004130001	Acyl-CoA thioesterase, putative	0.381011	1.90828e-06	GSVIVT01003454001	Ankyrin repeat-containing protein, putative	13.4516	0.00076822	GSVIVT01004030001	Unknown protein	10.4158	0.000987748
GSVIVT01004261001	Auxin response factor, putative; contains IPR015300 (DNA-binding pseudobarrel domain)	5.92453	0.0202858	GSVIVT01003459001	Ankyrin repeat-containing protein, putative; contains IPR020683 (Ankyrin repeat-containing domain), IPR026961 (PGG domain)	11.5826	8.13798e-57	GSVIVT01004036001	Unknown protein	7.19048	0.025785
GSVIVT01004265001	Aspartic proteinase nepenthesin-2, putative; contains IPR001461 (Peptidase A1), IPR021109 (Aspartic peptidase)	3.98927	3.82902e-05	GSVIVT01003464001	Ankyrin repeat-containing protein, putative; contains IPR020683 (Ankyrin repeat-containing domain), IPR026961 (PGG domain)	4.83212	5.40419e-23	GSVIVT01004038001	Leucine-rich repeat-containing protein, putative; contains IPR025875 (Leucine rich repeat 4)	6.09091	0.000787763
GSVIVT01004279001	At1g23840/F5O8_37	19.4706	0.000450199	GSVIVT01003476001	Synaptotagmin-1; contains IPR004182 (GRAM), IPR008973 (C2 calcium/lipid-binding domain, CaLB)	2.03904	0.000259808	GSVIVT01004040001	Cc-nbs-lrr resistance protein	7.52941	0.0147718
GSVIVT01004308001	IST1-like protein; contains IPR005061 (Domain of unknown function DUF292, eukaryotic)	3.30627	0.0413295	GSVIVT01003477001	Phosphoglycolate phosphatase; contains IPR006357 (HAD-superfamily hydrolase, subfamily IIA), IPR023214 (HAD-like domain), IPR023215 (Nitrophenylphosphatase-like domain)	2.38653	4.51066e-07	GSVIVT01004064001	Cc-nbs-lrr resistance protein; contains IPR000767 (Disease resistance protein), IPR025875 (Leucine rich repeat 4), IPR027417 (P-loop containing nucleoside triphosphate hydrolase)	18.16	1.08056e-09
GSVIVT01004317001	Myb-related transcription factor; contains IPR009057 (Homeodomain-like)	0.0157727	1.08327e-83	GSVIVT01003480001	Putative agenet domain-containing protein / bromo-adjacent homology (BAH) domain-containing protein; contains IPR001025 (Bromo adjacent homology (BAH) domain), IPR008395 (Agenet-like domain), IPR014002 (Tudor-like, plant)	0.472414	8.37817e-09	GSVIVT01004073001	TPR repeat-containing protein; contains IPR011990 (Tetratricopeptide-like helical)	2.68774	0.010682
GSVIVT01004328001	UDP-glycosyltransferase 1; contains IPR002213 (UDP-glucuronosyl/UDP-glucosyltransferase)	13.4667	0.0023424	GSVIVT01003481001	Putative agenet domain-containing protein / bromo-adjacent homology (BAH) domain-containing protein; contains IPR001025 (Bromo adjacent homology (BAH) domain)	0.359005	0.000165693	GSVIVT01004076001	Multidrug resistance protein MdtK; contains IPR002528 (Multi antimicrobial extrusion protein)	3.70896	0.00466917
GSVIVT01004382001	AP2-like ethylene-responsive transcription factor; contains IPR016177 (DNA-binding, integrase-type)	2.86879	0.0472134	GSVIVT01003482001	Ycf33 protein; contains IPR008470 (Uncharacterised protein family Ycf33)	2.26528	0.000163059	GSVIVT01004104001	GRAS family transcription factor; contains IPR005202 (Transcription factor GRAS)	6.02143	5.51126e-06
GSVIVT01004406001	1-aminocyclopropane-1-carboxylate oxidase-like protein; contains IPR005123 (Oxoglutarate/iron-dependent dioxygenase), IPR027443 (Isopenicillin N synthase-like)	6.77632	0.00162076	GSVIVT01003487001	UPA24	0.335542	0.00448898	GSVIVT01004107001	Transmembrane protein	9.82759	0.0018739
GSVIVT01004413001	Ankyrin repeat-containing protein, putative; contains IPR020683 (Ankyrin repeat-containing domain)	189.909	4.68313e-39	GSVIVT01003490001	Potassium channel; contains IPR002048 (EF-hand domain), IPR003280 (Two pore domain potassium channel)	8.64286	0.000252671	GSVIVT01004254001	Serine/threonine protein kinase; contains IPR011009 (Protein kinase-like domain)	2.49655	0.0493136
GSVIVT01004446001	S-like RNase; contains IPR001568 (Ribonuclease T2-like)	0.450077	1.31958e-07	GSVIVT01003492001	Myosin-3; contains IPR009768 (Myosin II heavy chain-like)	0.272502	2.66317e-66	GSVIVT01004261001	Auxin response factor, putative; contains IPR015300 (DNA-binding pseudobarrel domain)	7.46629	0.000701148
GSVIVT01004464001	Myb transcription factor-like protein; contains IPR009057 (Homeodomain-like)	10.1698	0.000269191	GSVIVT01003498001	Proline-rich protein; contains IPR006121 (Heavy metal-associated domain, HMA)	6.98016	2.03126e-08	GSVIVT01004265001	Aspartic proteinase nepenthesin-2, putative; contains IPR001461 (Peptidase A1), IPR021109 (Aspartic peptidase)	2.66811	0.0137983
GSVIVT01004469001	Expansin-like protein; contains IPR014733 (Barwin-like endoglucanase)	155.143	9.82435e-09	GSVIVT01003499001	Metal ion binding protein; contains IPR006121 (Heavy metal-associated domain, HMA)	23.2143	2.6723e-05	GSVIVT01004279001	At1g23840/F5O8_37	12.2642	5.95132e-05
GSVIVT01004508001	Alcohol dehydrogenase, putative; contains IPR002085 (Alcohol dehydrogenase superfamily, zinc-type), IPR011032 (GroES-like), IPR013149 (Alcohol dehydrogenase, C-terminal), IPR016040 (NAD(P)-binding domain)	0.0138447	2.1036e-64	GSVIVT01003555001	Disease resistance protein; contains IPR000767 (Disease resistance protein), IPR008808 (Powdery mildew resistance protein, RPW8 domain), IPR027417 (P-loop containing nucleoside triphosphate hydrolase)	3.45767	6.11877e-18	GSVIVT01004302001	Serine--tRNA ligase; contains IPR002317 (Serine-tRNA ligase, type1)	3.19972	0.0110549
GSVIVT01004571001	1-aminocyclopropane-1-carboxylate synthase; contains IPR015424 (Pyridoxal phosphate-dependent transferase)	0.132743	0.00103412	GSVIVT01003562001	Disease resistance protein; contains IPR000767 (Disease resistance protein), IPR008808 (Powdery mildew resistance protein, RPW8 domain), IPR027417 (P-loop containing nucleoside triphosphate hydrolase)	3.10852	8.33862e-27	GSVIVT01004328001	UDP-glycosyltransferase 1; contains IPR002213 (UDP-glucuronosyl/UDP-glucosyltransferase)	18.625	0.000188811
GSVIVT01004595001	Expansin-like protein; contains IPR007118 (Expansin/Lol pI), IPR014733 (Barwin-like endoglucanase)	271.5	9.55617e-12	GSVIVT01003563001	Disease resistance protein; contains IPR000767 (Disease resistance protein), IPR008808 (Powdery mildew resistance protein, RPW8 domain), IPR027417 (P-loop containing nucleoside triphosphate hydrolase)	3.80952	9.83233e-32	GSVIVT01004375001	Nuclear transcription factor Y subunit B-3; contains IPR003957 (Transcription factor, CBFA/NFYB, DNA topoisomerase), IPR009072 (Histone-fold)	0.337563	0.00289542
GSVIVT01004598001	Receptor-like protein kinase; contains IPR011009 (Protein kinase-like domain)	114.222	8.99627e-11	GSVIVT01003565001	Disease resistance protein; contains IPR000767 (Disease resistance protein), IPR008808 (Powdery mildew resistance protein, RPW8 domain), IPR027417 (P-loop containing nucleoside triphosphate hydrolase)	5.12225	4.15075e-48	GSVIVT01004381001	Endochitinase 1; contains IPR001002 (Chitin-binding, type 1)	0.00103505	3.25358e-86
GSVIVT01004669001	Ycf33 protein; contains IPR008470 (Uncharacterised protein family Ycf33)	3.95676	0.00494979	GSVIVT01003566001	Disease resistance protein; contains IPR000767 (Disease resistance protein), IPR027417 (P-loop containing nucleoside triphosphate hydrolase)	4.00975	8.37817e-22	GSVIVT01004397001	Cop1-interacting protein 7	3.86643	2.09457e-05
GSVIVT01004676001	Unknown protein	13.6164	3.55616e-20	GSVIVT01003568001	Disease resistance protein	3.64885	1.90758e-22	GSVIVT01004405001	Inducer of CBF expression 4; contains IPR011598 (Myc-type, basic helix-loop-helix (bHLH) domain)	4.29842	1.89139e-06
GSVIVT01004735001	Unknown protein	0.183584	0.000202066	GSVIVT01003569001	Disease resistance protein; contains IPR008808 (Powdery mildew resistance protein, RPW8 domain), IPR027417 (P-loop containing nucleoside triphosphate hydrolase)	4.09058	2.09753e-08	GSVIVT01004413001	Ankyrin repeat-containing protein, putative; contains IPR020683 (Ankyrin repeat-containing domain)	474.5	3.12672e-14
GSVIVT01004747001	RPM1 interacting protein 4 transcript 2; contains IPR008700 (Pathogenic type III effector avirulence factor Avr cleavage site)	3.60077	0.00132069	GSVIVT01003570001	Cc-nbs-lrr resistance protein; contains IPR000767 (Disease resistance protein), IPR027417 (P-loop containing nucleoside triphosphate hydrolase)	3.39583	0.00500088	GSVIVT01004437001	Putative phytosulfokine peptide (Precursor); contains IPR009438 (Phytosulfokine)	3.37032	0.00238982
GSVIVT01004798001	Ethylene responsive transcription factor 1a	2.66427	0.0142832	GSVIVT01003571001	Disease resistance protein; contains IPR000767 (Disease resistance protein), IPR008808 (Powdery mildew resistance protein, RPW8 domain), IPR027417 (P-loop containing nucleoside triphosphate hydrolase)	3.37795	5.10226e-32	GSVIVT01004464001	Myb transcription factor-like protein; contains IPR009057 (Homeodomain-like)	13.0952	0.000126287
GSVIVT01004801001	Pentatricopeptide repeat-containing protein; contains IPR002885 (Pentatricopeptide repeat), IPR011990 (Tetratricopeptide-like helical)	0.489014	9.84536e-07	GSVIVT01003572001	Disease resistance protein; contains IPR000767 (Disease resistance protein), IPR008808 (Powdery mildew resistance protein, RPW8 domain), IPR027417 (P-loop containing nucleoside triphosphate hydrolase)	2.0824	0.00554634	GSVIVT01004469001	Expansin-like protein; contains IPR014733 (Barwin-like endoglucanase)	363.8	5.92955e-26
GSVIVT01004818001	Cytochrome b6	5.09659	0.000149953	GSVIVT01003590001	Signal peptide peptidase-like 5; contains IPR006402 (HAD-superfamily hydrolase, subfamily IA, variant 3), IPR007369 (Peptidase A22B, signal peptide peptidase), IPR023214 (HAD-like domain)	0.329494	1.32788e-15	GSVIVT01004502001	Pentatricopeptide repeat-containing protein; contains IPR002885 (Pentatricopeptide repeat), IPR011990 (Tetratricopeptide-like helical)	0.431655	0.0240176
GSVIVT01004820001	Diphosphate/fructose-6-phosphate 1-phosphotransferase; contains IPR000023 (Phosphofructokinase domain), IPR011183 (Pyrophosphate-dependent phosphofructokinase PfpB), IPR022953 (Phosphofructokinase)	0.349476	6.19838e-15	GSVIVT01003591001	Unknown protein	0.335366	1.79368e-10	GSVIVT01004508001	Alcohol dehydrogenase, putative; contains IPR002085 (Alcohol dehydrogenase superfamily, zinc-type), IPR011032 (GroES-like), IPR013149 (Alcohol dehydrogenase, C-terminal), IPR016040 (NAD(P)-binding domain)	0.186269	3.85385e-14
GSVIVT01004823001	Unknown protein	56.7458	8.51617e-15	GSVIVT01003610001	Cyclin d, putative; contains IPR013763 (Cyclin-like)	0.128679	2.72989e-31	GSVIVT01004564001	Ankyrin repeat-containing protein; contains IPR021832 (Ankyrin repeat domain-containing protein 13)	0.407108	0.00560525
GSVIVT01004836001	Bifunctional inhibitor/lipid-transfer protein/seed storage 2S albumin-like protein; contains IPR016140 (Bifunctional inhibitor/plant lipid transfer protein/seed storage helical domain)	26.9386	4.45344e-23	GSVIVT01003614001	Zinc finger homeodomain protein 1; contains IPR006456 (ZF-HD homeobox protein, Cys/His-rich dimerisation domain), IPR009057 (Homeodomain-like)	0.214746	1.5649e-16	GSVIVT01004595001	Expansin-like protein; contains IPR007118 (Expansin/Lol pI), IPR014733 (Barwin-like endoglucanase)	208.214	8.23915e-36
GSVIVT01004838001	Seed specific protein Bn15D18B; contains IPR016140 (Bifunctional inhibitor/plant lipid transfer protein/seed storage helical domain)	18.4884	3.85806e-09	GSVIVT01003646001	Ankyrin repeat-containing protein, putative; contains IPR020683 (Ankyrin repeat-containing domain), IPR026961 (PGG domain)	19	0.0452086	GSVIVT01004598001	Receptor-like protein kinase; contains IPR011009 (Protein kinase-like domain)	14.0109	1.1388e-06
GSVIVT01004840001	Calcineurin B-like protein 01; contains IPR001125 (Recoverin)	2.48123	0.0498399	GSVIVT01003648001	Ankyrin repeat-containing protein, putative; contains IPR020683 (Ankyrin repeat-containing domain), IPR026961 (PGG domain)	7.2	6.88541e-24	GSVIVT01004648001	UDP-D-glucuronate 4-epimerase 2; contains IPR001509 (NAD-dependent epimerase/dehydratase), IPR016040 (NAD(P)-binding domain)	0.310266	2.19888e-14
GSVIVT01004841001	Serine/threonine-protein phosphatase	4.91986	0.0174932	GSVIVT01003658001	Unknown protein	0.240458	9.02473e-17	GSVIVT01004676001	Unknown protein	101.076	1.42319e-36
GSVIVT01004847001	C2-H2 zinc finger protein; contains IPR013087 (Zinc finger C2H2-type/integrase DNA-binding domain)	4.94868	9.29413e-08	GSVIVT01003674001	Cyclin d, putative; contains IPR013763 (Cyclin-like)	16.0476	5.68835e-08	GSVIVT01004725001	Oxidoreductase, putative; contains IPR004104 (Oxidoreductase, C-terminal)	4.57794	0.00017161
GSVIVT01004860001	Calmodulin-binding transcription activator 3; contains IPR000048 (IQ motif, EF-hand binding site), IPR005559 (CG-1 DNA-binding domain), IPR014756 (Immunoglobulin E-set), IPR020683 (Ankyrin repeat-containing domain), IPR027417 (P-loop containing nucleoside triphosphate hydrolase)	3.01648	0.00169604	GSVIVT01003683001	Transcription factor, putative; contains IPR017877 (Myb-like domain)	2.96447	6.51914e-15	GSVIVT01004735001	Unknown protein	0.42395	0.0205368
GSVIVT01004862001	Glucuronoxylan 4-O-methyltransferase 3; contains IPR021148 (Putative polysaccharide biosynthesis protein)	0.093886	3.29348e-45	GSVIVT01003691001	Glutamate dehydrogenase; contains IPR006097 (Glutamate/phenylalanine/leucine/valine dehydrogenase, dimerisation domain), IPR016040 (NAD(P)-binding domain)	0.260355	0.043491	GSVIVT01004747001	RPM1 interacting protein 4 transcript 2; contains IPR008700 (Pathogenic type III effector avirulence factor Avr cleavage site)	5.0511	1.54383e-06
GSVIVT01004864001	Glucuronoxylan 4-O-methyltransferase 2; contains IPR021148 (Putative polysaccharide biosynthesis protein)	0.0814558	4.35833e-30	GSVIVT01003703001	Kinesin-like protein; contains IPR001752 (Kinesin, motor domain), IPR027417 (P-loop containing nucleoside triphosphate hydrolase)	0.450331	4.53186e-07	GSVIVT01004796001	Cop9 complex subunit 7a	0.124607	1.12212e-08
GSVIVT01004877001	NBS resistance protein-like protein; contains IPR000157 (Toll/interleukin-1 receptor homology (TIR) domain), IPR000767 (Disease resistance protein), IPR001611 (Leucine-rich repeat), IPR003591 (Leucine-rich repeat, typical subtype), IPR027417 (P-loop containing nucleoside triphosphate hydrolase)	6.76812	1.27369e-09	GSVIVT01003713001	Inter-alpha-trypsin inhibitor heavy chain H4; contains IPR002035 (von Willebrand factor, type A), IPR013083 (Zinc finger, RING/FYVE/PHD-type)	4.82899	5.91158e-28	GSVIVT01004798001	Ethylene responsive transcription factor 1a	5.6295	1.64722e-10
GSVIVT01004906001	F16P17.2 protein; contains IPR012337 (Ribonuclease H-like domain)	2.63768	0.0311656	GSVIVT01003720001	Abhydrolase domain-containing protein FAM108C1	4.64865	0.00116628	GSVIVT01004801001	Pentatricopeptide repeat-containing protein; contains IPR002885 (Pentatricopeptide repeat), IPR011990 (Tetratricopeptide-like helical)	0.435101	0.000732139
GSVIVT01004912001	Receptor-like protein kinase; contains IPR011009 (Protein kinase-like domain), IPR013210 (Leucine-rich repeat-containing N-terminal, type 2), IPR013320 (Concanavalin A-like lectin/glucanase, subgroup)	8.27692	5.90541e-06	GSVIVT01003722001	Calmodulin-binding protein; contains IPR012416 (Calmodulin binding protein-like)	4.92308	4.08297e-47	GSVIVT01004808001	Subtilisin-like serine protease; contains IPR015500 (Peptidase S8, subtilisin-related), IPR023827 (Peptidase S8, subtilisin, Asp-active site), IPR023828 (Peptidase S8, subtilisin, Ser-active site)	0.179567	2.02286e-20
GSVIVT01004930001	Transcription factor, putative; contains IPR011598 (Myc-type, basic helix-loop-helix (bHLH) domain)	4.92523	0.0145952	GSVIVT01003724001	Calmodulin-binding protein; contains IPR012416 (Calmodulin binding protein-like)	4.89806	9.48617e-25	GSVIVT01004811001	Homeobox protein knotted-1, putative; contains IPR005539 (ELK), IPR005540 (KNOX1), IPR005541 (KNOX2), IPR009057 (Homeodomain-like)	104	1.78112e-07
GSVIVT01004932001	Acyl carrier protein; contains IPR003231 (Acyl carrier protein (ACP)), IPR009081 (Acyl carrier protein-like)	4.32075	8.73533e-05	GSVIVT01003728001	Lysosomal pro-X carboxypeptidase, putative; contains IPR008758 (Peptidase S28)	5.42308	9.82338e-25	GSVIVT01004820001	Diphosphate/fructose-6-phosphate 1-phosphotransferase; contains IPR000023 (Phosphofructokinase domain), IPR011183 (Pyrophosphate-dependent phosphofructokinase PfpB), IPR022953 (Phosphofructokinase)	0.458746	1.31496e-09
GSVIVT01004944001	Light-regulated protein, putative; contains IPR009856 (Light regulated Lir1)	5.04712	3.59337e-07	GSVIVT01003741001	Unknown protein	0.466976	0.00347333	GSVIVT01004823001	Unknown protein	0.364809	3.12411e-06
GSVIVT01005028001	ADP-ribosylation factor GTPase-activating protein; contains IPR001164 (Arf GTPase activating protein)	0.0880503	0.000238657	GSVIVT01003748001	Hydroxycinnamoyl-CoA shikimate/quinate hydroxycinnamoyl transferase; contains IPR003480 (Transferase), IPR023213 (Chloramphenicol acetyltransferase-like domain)	4.22044	2.43189e-47	GSVIVT01004836001	Bifunctional inhibitor/lipid-transfer protein/seed storage 2S albumin-like protein; contains IPR016140 (Bifunctional inhibitor/plant lipid transfer protein/seed storage helical domain)	7.87378	0.000275656
GSVIVT01005048001	Carbonic anhydrase, putative; contains IPR001148 (Alpha carbonic anhydrase), IPR023561 (Carbonic anhydrase, alpha-class)	0.141844	0.0139043	GSVIVT01003762001	Cysteine-rich secretory protein 2; contains IPR001283 (Allergen V5/Tpx-1-related)	62.3333	4.00895e-28	GSVIVT01004841001	Serine/threonine-protein phosphatase	6.61688	0.0179686
GSVIVT01005061001	Methylesterase	0.38587	1.28445e-11	GSVIVT01003763001	TMV response-related protein; contains IPR025322 (Protein of unknown function DUF4228)	11.561	4.62687e-12	GSVIVT01004847001	C2-H2 zinc finger protein; contains IPR013087 (Zinc finger C2H2-type/integrase DNA-binding domain)	6.71121	9.99174e-12
GSVIVT01005063001	Unknown protein	0.336018	2.70306e-09	GSVIVT01003765001	Sts14 protein; contains IPR014044 (CAP domain), IPR025322 (Protein of unknown function DUF4228)	14.9896	1.8786e-20	GSVIVT01004860001	Calmodulin-binding transcription activator 3; contains IPR000048 (IQ motif, EF-hand binding site), IPR005559 (CG-1 DNA-binding domain), IPR014756 (Immunoglobulin E-set), IPR020683 (Ankyrin repeat-containing domain), IPR027417 (P-loop containing nucleoside triphosphate hydrolase)	2.44521	0.0378444
GSVIVT01005088001	Cytochrome P450, putative; contains IPR001128 (Cytochrome P450)	51.5	0.00171185	GSVIVT01003767001	CASP-like protein; contains IPR006702 (Uncharacterised protein family UPF0497, trans-membrane plant)	2.02667	0.0115431	GSVIVT01004877001	NBS resistance protein-like protein; contains IPR000157 (Toll/interleukin-1 receptor homology (TIR) domain), IPR000767 (Disease resistance protein), IPR001611 (Leucine-rich repeat), IPR003591 (Leucine-rich repeat, typical subtype), IPR027417 (P-loop containing nucleoside triphosphate hydrolase)	2.78967	0.0313344
GSVIVT01005100001	Ankyrin repeat-containing protein, putative; contains IPR020683 (Ankyrin repeat-containing domain), IPR026961 (PGG domain)	105.422	3.72244e-72	GSVIVT01003773001	BTB/POZ domain-containing protein; contains IPR011333 (BTB/POZ fold), IPR027356 (NPH3 domain)	4.05389	1.24047e-10	GSVIVT01004891001	Mei2-like protein; contains IPR007201 (RNA recognition motif 2)	0.378104	0.000561326
GSVIVT01005102001	Ankyrin repeat-containing protein, putative; contains IPR020683 (Ankyrin repeat-containing domain)	172.535	6.032e-52	GSVIVT01003777001	Thioredoxin family protein; contains IPR005746 (Thioredoxin), IPR012336 (Thioredoxin-like fold)	2.47015	2.78325e-10	GSVIVT01004905001	Deoxyribodipyrimidine photolyase; contains IPR008148 (DNA photolyase, class 2)	5.88889	0.0346216
GSVIVT01005108001	Ankyrin repeat-containing protein, putative; contains IPR026961 (PGG domain)	130.211	1.26131e-59	GSVIVT01003778001	Putative receptor-like protein kinase 2; contains IPR011009 (Protein kinase-like domain), IPR013320 (Concanavalin A-like lectin/glucanase, subgroup)	2.29177	3.67297e-10	GSVIVT01004906001	F16P17.2 protein; contains IPR012337 (Ribonuclease H-like domain)	7.16535	2.53318e-05
GSVIVT01005129001	Heavy-metal-associated domain--containing protein; contains IPR006121 (Heavy metal-associated domain, HMA)	3.63715	0.000135951	GSVIVT01003796001	Calmodulin, putative; contains IPR011992 (EF-hand-like domain)	0.211268	0.0224196	GSVIVT01004919001	UDP-glucuronate 5-epimerase, putative; contains IPR008089 (Nucleotide sugar epimerase)	0.288815	7.61518e-14
GSVIVT01005132001	Heavy metal-associated domain containing protein, expressed; contains IPR006121 (Heavy metal-associated domain, HMA)	3.74321	2.50601e-05	GSVIVT01003799001	Sarcosine oxidase beta subunit; contains IPR006076 (FAD dependent oxidoreductase)	0.33865	8.91472e-08	GSVIVT01004930001	Transcription factor, putative; contains IPR011598 (Myc-type, basic helix-loop-helix (bHLH) domain)	9.20755	1.24088e-08
GSVIVT01005138001	Pollen Ole e 1 allergen and extensin family protein; contains IPR006041 (Pollen Ole e 1 allergen/extensin)	0.0354789	5.87585e-53	GSVIVT01003813001	Bile acid:sodium symporter family protein; contains IPR002657 (Bile acid:sodium symporter)	0.0100597	0	GSVIVT01004942001	Auxin-response factor; contains IPR003311 (AUX/IAA protein), IPR010525 (Auxin response factor), IPR015300 (DNA-binding pseudobarrel domain)	3.51779	4.4885e-05
GSVIVT01005158001	Receptor-like protein kinase; contains IPR002902 (Gnk2-homologous domain), IPR011009 (Protein kinase-like domain), IPR013320 (Concanavalin A-like lectin/glucanase, subgroup)	44.0385	1.10569e-20	GSVIVT01003817001	Disease resistance protein; contains IPR000767 (Disease resistance protein), IPR027417 (P-loop containing nucleoside triphosphate hydrolase)	3.73333	0.0136627	GSVIVT01004944001	Light-regulated protein, putative; contains IPR009856 (Light regulated Lir1)	5.73463	1.0406e-09
GSVIVT01005164001	Cysteine-rich receptor-like protein kinase; contains IPR002902 (Gnk2-homologous domain)	24.8571	4.05666e-05	GSVIVT01003818001	Fimbrin/plastin-like protein; contains IPR001715 (Calponin homology domain)	0.351197	0.000867146	GSVIVT01004978001	Cytochrome c oxidase subunit 2; contains IPR000298 (Cytochrome c oxidase, subunit III)	0.459075	0.0420871
GSVIVT01005168001	Receptor-like protein kinase; contains IPR011009 (Protein kinase-like domain)	139.5	8.34461e-15	GSVIVT01003823001	Strictosidine synthase; contains IPR011042 (Six-bladed beta-propeller, TolB-like)	7.4	0.00292196	GSVIVT01005053001	Reticulon family protein; contains IPR003388 (Reticulon)	0.0376005	4.85811e-23
GSVIVT01005169001	Cysteine-rich receptor-like protein kinase; contains IPR002902 (Gnk2-homologous domain)	19.8333	0.0087322	GSVIVT01003825001	Strictosidine synthase; contains IPR011042 (Six-bladed beta-propeller, TolB-like)	3.26596	1.18189e-21	GSVIVT01005055001	Laccase-16; contains IPR008972 (Cupredoxin)	33.3333	0.0220398
GSVIVT01005210001	Plant-specific domain TIGR01615 family protein; contains IPR006502 (Protein of unknown function DUF506, plant)	4.65094	1.10316e-05	GSVIVT01003826001	Strictosidine synthase; contains IPR001680 (WD40 repeat), IPR011042 (Six-bladed beta-propeller, TolB-like)	3.29808	1.33668e-11	GSVIVT01005061001	Methylesterase	0.0329006	7.31709e-33
GSVIVT01005211001	Putative receptor-like protein kinase; contains IPR008985 (Concanavalin A-like lectin/glucanases superfamily), IPR011009 (Protein kinase-like domain)	8.54545	0.042434	GSVIVT01003827001	Strictosidine synthase; contains IPR011042 (Six-bladed beta-propeller, TolB-like)	3.10526	0.00406008	GSVIVT01005063001	Unknown protein	0.0497527	4.64476e-47
GSVIVT01005249001	Ankyrin repeat-containing protein, putative	13.8462	2.15009e-11	GSVIVT01003828001	Strictosidine synthase; contains IPR011042 (Six-bladed beta-propeller, TolB-like)	11.4545	0.00316288	GSVIVT01005064001	Methylesterase	0.102804	1.64129e-12
GSVIVT01005250001	Ankyrin repeat-containing protein, putative; contains IPR020683 (Ankyrin repeat-containing domain), IPR026961 (PGG domain)	15.5663	2.72859e-18	GSVIVT01003829001	Acyl:coa ligase acetate-coa synthetase-like protein; contains IPR000873 (AMP-dependent synthetase/ligase)	4.27174	1.71587e-05	GSVIVT01005065001	Methylesterase	8.2125	0.000789229
GSVIVT01005299001	F21O3.17 protein; contains IPR007493 (Protein of unknown function DUF538)	2.90045	0.0246299	GSVIVT01003830001	Strictosidine synthase; contains IPR011042 (Six-bladed beta-propeller, TolB-like)	2.99368	2.73287e-09	GSVIVT01005100001	Ankyrin repeat-containing protein, putative; contains IPR020683 (Ankyrin repeat-containing domain), IPR026961 (PGG domain)	98.2437	2.28181e-34
GSVIVT01005583001	Unknown protein	6.13183	0.000629209	GSVIVT01003831001	Strictosidine synthase; contains IPR011042 (Six-bladed beta-propeller, TolB-like)	3.83721	0.0332865	GSVIVT01005101001	Unknown protein; contains IPR026961 (PGG domain)	55.1905	6.38244e-08
GSVIVT01005612001	ATP binding protein, putative	17	0.00216791	GSVIVT01003834001	Cytochrome P450; contains IPR001128 (Cytochrome P450)	0.172269	1.68197e-05	GSVIVT01005102001	Ankyrin repeat-containing protein, putative; contains IPR020683 (Ankyrin repeat-containing domain)	96.1455	1.43929e-28
GSVIVT01005642001	Heavy metal transport/detoxification domain-containing protein	0.137491	8.7948e-15	GSVIVT01003835001	Cytochrome P450; contains IPR001128 (Cytochrome P450)	0.240993	1.27355e-30	GSVIVT01005108001	Ankyrin repeat-containing protein, putative; contains IPR026961 (PGG domain)	279.059	2.89704e-17
GSVIVT01005643001	Heavy metal transport/detoxification domain-containing protein; contains IPR006121 (Heavy metal-associated domain, HMA)	0.116268	5.7098e-30	GSVIVT01003848001	Receptor kinase; contains IPR011009 (Protein kinase-like domain), IPR013320 (Concanavalin A-like lectin/glucanase, subgroup), IPR024788 (Malectin-like carbohydrate-binding domain)	3.19154	7.06167e-19	GSVIVT01005124001	Metal ion binding protein; contains IPR006121 (Heavy metal-associated domain, HMA)	12.7695	0.00195925
GSVIVT01005704001	Serine/threonine-protein kinase; contains IPR011009 (Protein kinase-like domain), IPR021820 (S-locus receptor kinase, C-terminal)	15.9333	2.87978e-07	GSVIVT01003852001	Serine hydroxymethyltransferase; contains IPR001085 (Serine hydroxymethyltransferase), IPR015424 (Pyridoxal phosphate-dependent transferase)	2.24127	0.00165563	GSVIVT01005128001	Metal ion binding protein; contains IPR006121 (Heavy metal-associated domain, HMA)	4.45047	3.2244e-05
GSVIVT01005713001	Serine/threonine-protein kinase; contains IPR000742 (Epidermal growth factor-like domain), IPR000858 (S-locus glycoprotein), IPR003609 (Apple-like), IPR011009 (Protein kinase-like domain), IPR013320 (Concanavalin A-like lectin/glucanase, subgroup)	8.40678	1.36279e-10	GSVIVT01003854001	Serine hydroxymethyltransferase; contains IPR001085 (Serine hydroxymethyltransferase), IPR015424 (Pyridoxal phosphate-dependent transferase)	2.91814	1.78322e-07	GSVIVT01005129001	Heavy-metal-associated domain--containing protein; contains IPR006121 (Heavy metal-associated domain, HMA)	16.4909	4.20491e-17
GSVIVT01005725001	TIR-NBS-LRR class disease resistance protein; contains IPR001611 (Leucine-rich repeat)	152.143	3.61341e-20	GSVIVT01003856001	Serine hydroxymethyltransferase; contains IPR001085 (Serine hydroxymethyltransferase), IPR015424 (Pyridoxal phosphate-dependent transferase)	2.9004	0.00224898	GSVIVT01005131001	Putative metal ion-binding protein; contains IPR006121 (Heavy metal-associated domain, HMA)	4.46717	3.93587e-05
GSVIVT01005747001	Ethylene-responsive transcription factor; contains IPR016177 (DNA-binding, integrase-type)	12.4348	0.000502914	GSVIVT01003857001	Serine hydroxymethyltransferase, putative; contains IPR001085 (Serine hydroxymethyltransferase), IPR015424 (Pyridoxal phosphate-dependent transferase)	2.01682	0.0192697	GSVIVT01005132001	Heavy metal-associated domain containing protein, expressed; contains IPR006121 (Heavy metal-associated domain, HMA)	13.1432	2.74593e-19
GSVIVT01005821001	Homeobox-leucine zipper protein; contains IPR003106 (Leucine zipper, homeobox-associated), IPR006712 (HD-ZIP protein, N-terminal), IPR009057 (Homeodomain-like)	5.12785	1.81975e-07	GSVIVT01003859001	Serine hydroxymethyltransferase; contains IPR001085 (Serine hydroxymethyltransferase), IPR015424 (Pyridoxal phosphate-dependent transferase)	2.38623	2.75084e-10	GSVIVT01005137001	Acyl carrier protein, putative; contains IPR003231 (Acyl carrier protein (ACP)), IPR009081 (Acyl carrier protein-like)	0.411295	3.47185e-05
GSVIVT01005839001	Unknown protein	12.3971	0.0292905	GSVIVT01003862001	Serine hydroxymethyltransferase, putative; contains IPR001085 (Serine hydroxymethyltransferase), IPR015424 (Pyridoxal phosphate-dependent transferase)	2.12958	0.000228513	GSVIVT01005141001	Nudix hydrolase; contains IPR003293 (Nudix hydrolase 6-like)	3.53859	0.00917498
GSVIVT01005840001	Putative NADH-dehydrogenase; contains IPR013027 (FAD-dependent pyridine nucleotide-disulphide oxidoreductase), IPR023753 (Pyridine nucleotide-disulphide oxidoreductase, FAD/NAD(P)-binding domain)	9.52941	0.000585308	GSVIVT01003863001	Unknown protein	9.41026	1.83359e-08	GSVIVT01005149001	Peptidyl-prolyl cis-trans isomerase; contains IPR001179 (Peptidyl-prolyl cis-trans isomerase, FKBP-type, domain), IPR023566 (Peptidyl-prolyl cis-trans isomerase, FKBP-type)	2.87356	0.0470005
GSVIVT01005841001	Putative nuclease; contains IPR003154 (S1/P1 nuclease), IPR008947 (Phospholipase C/P1 nuclease domain)	0.307739	6.52658e-15	GSVIVT01003866001	Probable purine permease 5; contains IPR000620 (Drug/metabolite transporter), IPR004853 (Domain of unknown function DUF250)	2.10843	0.000449994	GSVIVT01005154001	Laminin G, sub domain 2 (Precursor); contains IPR023296 (Glycosyl hydrolase, five-bladed beta-propellor domain)	0.272128	6.85724e-15
GSVIVT01005850001	Lysine histidine transporter-like protein; contains IPR005061 (Domain of unknown function DUF292, eukaryotic), IPR013057 (Amino acid transporter, transmembrane)	4.6	0.000631628	GSVIVT01003868001	Receptor-like protein kinase; contains IPR001611 (Leucine-rich repeat), IPR003591 (Leucine-rich repeat, typical subtype), IPR011009 (Protein kinase-like domain), IPR025875 (Leucine rich repeat 4)	0.298295	3.84497e-12	GSVIVT01005164001	Cysteine-rich receptor-like protein kinase; contains IPR002902 (Gnk2-homologous domain)	45.6667	8.28918e-06
GSVIVT01005871001	Unknown protein	13.1075	3.18221e-21	GSVIVT01003870001	Ubiquitin carboxyl-terminal hydrolase	0.266212	8.37966e-06	GSVIVT01005168001	Receptor-like protein kinase; contains IPR011009 (Protein kinase-like domain)	9.76389	6.884e-07
GSVIVT01005878001	Trehalose-6-phosphate phosphatase; contains IPR006379 (HAD-superfamily hydrolase, subfamily IIB), IPR023214 (HAD-like domain)	5.20612	1.11642e-08	GSVIVT01003907001	F-box protein PP2-B1; contains IPR001810 (F-box domain, cyclin-like), IPR025886 (Phloem protein 2-like)	2.53639	3.90148e-07	GSVIVT01005201001	Phosphoglycerate mutase, putative; contains IPR013078 (Histidine phosphatase superfamily, clade-1)	5.52941	0.0204008
GSVIVT01005906001	Receptor kinase, putative, expressed; contains IPR013320 (Concanavalin A-like lectin/glucanase, subgroup), IPR025287 (Wall-associated receptor kinase galacturonan-binding domain)	192.455	3.62066e-38	GSVIVT01003927001	Ninja-family protein 8; contains IPR012463 (Protein of unknown function DUF1675)	12.087	2.45296e-05	GSVIVT01005224001	Vacuolar iron transporter-like protein; contains IPR008217 (Domain of unknown function DUF125, transmembrane)	0.443787	0.000479028
GSVIVT01005931001	Very-long-chain (3R)-3-hydroxyacyl-[acyl-carrier protein] dehydratase 2; contains IPR007482 (Protein-tyrosine phosphatase-like, PTPLA)	0.462872	2.59161e-06	GSVIVT01003939001	DnaJ domain-containing protein; contains IPR012336 (Thioredoxin-like fold)	0.343598	4.99181e-20	GSVIVT01005249001	Ankyrin repeat-containing protein, putative	36.0816	1.23893e-07
GSVIVT01005934001	MADS-box transcription factor; contains IPR002100 (Transcription factor, MADS-box), IPR002487 (Transcription factor, K-box)	0.301172	0.00013947	GSVIVT01003940001	Pyruvate decarboxylase 1; contains IPR011766 (Thiamine pyrophosphate enzyme, C-terminal TPP-binding), IPR012110 (Thiamine pyrophosphate (TPP)-dependent enzyme)	2.44708	1.2007e-25	GSVIVT01005250001	Ankyrin repeat-containing protein, putative; contains IPR020683 (Ankyrin repeat-containing domain), IPR026961 (PGG domain)	21.973	2.39727e-16
GSVIVT01005967001	Disease resistance-responsive (Dirigent-like protein) family protein; contains IPR004265 (Plant disease resistance response protein), IPR025486 (Domain of unknown function DUF4378)	3.64151	0.00953769	GSVIVT01003947001	Dof zinc finger protein; contains IPR003851 (Zinc finger, Dof-type)	0.0141093	3.13838e-17	GSVIVT01005271001	Putative terpenoid synthase 16; contains IPR008930 (Terpenoid cyclases/protein prenyltransferase alpha-alpha toroid), IPR008949 (Terpenoid synthase)	13.1333	0.0168722
GSVIVT01005971001	Monoglyceride lipase; contains IPR000073 (Alpha/beta hydrolase fold-1), IPR022742 (Alpha/beta hydrolase, N-terminal)	0.320034	6.18415e-14	GSVIVT01003948001	Kinesin-4; contains IPR001752 (Kinesin, motor domain), IPR021720 (Malectin), IPR027325 (Kinesin-like protein KIFC3), IPR027417 (P-loop containing nucleoside triphosphate hydrolase)	0.42876	5.78131e-09	GSVIVT01005272001	Terpenoid synthase 19; contains IPR008930 (Terpenoid cyclases/protein prenyltransferase alpha-alpha toroid), IPR008949 (Terpenoid synthase)	28.8571	5.01151e-06
GSVIVT01005975001	3-ketoacyl-CoA synthase; contains IPR016039 (Thiolase-like)	0.265997	8.83051e-05	GSVIVT01003955001	Putative 1-deoxy-D-xylulose 5-phosphate synthase; contains IPR005477 (Deoxyxylulose-5-phosphate synthase), IPR009014 (Transketolase, C-terminal/Pyruvate-ferredoxin oxidoreductase, domain II)	0.222513	2.07151e-10	GSVIVT01005275001	F21O3.18 protein; contains IPR007493 (Protein of unknown function DUF538)	3.26139	0.00494771
GSVIVT01005997001	Auxin-regulated protein, putative, expressed; contains IPR010369 (Protein of unknown function DUF966)	0.0567721	1.13511e-18	GSVIVT01003960001	UDP-glycosyltransferase 1; contains IPR002213 (UDP-glucuronosyl/UDP-glucosyltransferase)	13.3279	7.82738e-127	GSVIVT01005299001	F21O3.17 protein; contains IPR007493 (Protein of unknown function DUF538)	3.88492	0.00198911
GSVIVT01006023001	Adiponectin receptor protein; contains IPR004254 (Hly-III-related)	0.122695	1.23407e-09	GSVIVT01003961001	UDP-glycosyltransferase 1; contains IPR002213 (UDP-glucuronosyl/UDP-glucosyltransferase)	13.6626	3.04412e-74	GSVIVT01005301001	Transcription factor, putative; contains IPR011598 (Myc-type, basic helix-loop-helix (bHLH) domain)	6.38095	0.0314285
GSVIVT01006029001	WGS project CAID00000000 data, contig chromosome 01	5.80131	4.1104e-07	GSVIVT01003968001	Peptidyl serine alpha-galactosyltransferase	2.17647	2.08092e-08	GSVIVT01005316001	Disease resistance protein; contains IPR000767 (Disease resistance protein), IPR025875 (Leucine rich repeat 4), IPR027417 (P-loop containing nucleoside triphosphate hydrolase)	8.88462	0.00188884
GSVIVT01006037001	Vacuolar-processing enzyme; contains IPR001096 (Peptidase C13, legumain)	0.326266	0.000193222	GSVIVT01003969001	TPX2 (Targeting protein for Xklp2) protein family; contains IPR027329 (TPX2, C-terminal domain)	0.451923	3.36687e-11	GSVIVT01005386001	Peroxidase 64, putative; contains IPR010255 (Haem peroxidase)	65.8	6.90886e-05
GSVIVT01006038001	Probable leucine-rich repeat receptor-like protein kinase; contains IPR001611 (Leucine-rich repeat), IPR013210 (Leucine-rich repeat-containing N-terminal, type 2)	3.25345	0.00541506	GSVIVT01003981001	BAG family molecular chaperone regulator 1; contains IPR019955 (Ubiquitin supergroup)	4.41987	0.00115249	GSVIVT01005410001	Amine oxidase; contains IPR000269 (Copper amine oxidase)	0.402459	0.000821741
GSVIVT01006039001	Putative hydrolase; contains IPR000073 (Alpha/beta hydrolase fold-1)	5.03654	0.000558638	GSVIVT01003983001	CONSTANS-like zinc finger protein; contains IPR010402 (CCT domain)	9.05414	5.53934e-24	GSVIVT01005455001	1-aminocyclopropane-1-carboxylate synthase; contains IPR015424 (Pyridoxal phosphate-dependent transferase)	3.40323	0.0204008
GSVIVT01006045001	HAD-superfamily hydrolase, subfamily IA, variant 3 containing protein, expressed; contains IPR006402 (HAD-superfamily hydrolase, subfamily IA, variant 3), IPR023214 (HAD-like domain)	4.42268	0.0387568	GSVIVT01003984001	Pectate lyase; contains IPR011050 (Pectin lyase fold/virulence factor), IPR018082 (AmbAllergen)	20.5	0.013602	GSVIVT01005583001	Unknown protein	5.20887	0.005509
GSVIVT01006063001	Receptor-like kinase; contains IPR001611 (Leucine-rich repeat), IPR011009 (Protein kinase-like domain), IPR013210 (Leucine-rich repeat-containing N-terminal, type 2), IPR013320 (Concanavalin A-like lectin/glucanase, subgroup)	3.32468	0.000510141	GSVIVT01003988001	Terminal ear1-like 2 protein; contains IPR007201 (RNA recognition motif 2), IPR012677 (Nucleotide-binding, alpha-beta plait)	22.1667	4.94322e-05	GSVIVT01005643001	Heavy metal transport/detoxification domain-containing protein; contains IPR006121 (Heavy metal-associated domain, HMA)	0.396922	0.00642984
GSVIVT01006065001	1-aminocyclopropane-1-carboxylate oxidase; contains IPR005123 (Oxoglutarate/iron-dependent dioxygenase), IPR027443 (Isopenicillin N synthase-like)	5.83467	2.25304e-09	GSVIVT01003989001	Glycerol-3-phosphate dehydrogenase [NAD(P)+]; contains IPR006168 (Glycerol-3-phosphate dehydrogenase, NAD-dependent), IPR008927 (6-phosphogluconate dehydrogenase, C-terminal-like), IPR016040 (NAD(P)-binding domain)	0.49508	8.38727e-20	GSVIVT01005704001	Serine/threonine-protein kinase; contains IPR011009 (Protein kinase-like domain), IPR021820 (S-locus receptor kinase, C-terminal)	48.4	1.94486e-09
GSVIVT01006080001	Sodium-dependent transporter family protein; contains IPR001898 (Sodium/sulphate symporter)	8.03567	6.26453e-15	GSVIVT01003990001	Abhydrolase domain-containing protein FAM108C1	6.00726	2.88955e-29	GSVIVT01005707001	Serine/threonine-protein kinase; contains IPR003609 (Apple-like), IPR011009 (Protein kinase-like domain)	72.8571	5.24606e-05
GSVIVT01006081001	Cytokinin oxidase/dehydrogenase; contains IPR016164 (FAD-linked oxidase-like, C-terminal), IPR016166 (FAD-binding, type 2), IPR016170 (Vanillyl-alcohol oxidase/Cytokinin dehydrogenase C-terminal domain)	0.0319149	7.57484e-08	GSVIVT01003998001	Beta-glucosidase 2; contains IPR001360 (Glycoside hydrolase, family 1), IPR017853 (Glycoside hydrolase, superfamily)	2.44892	8.16177e-05	GSVIVT01005713001	Serine/threonine-protein kinase; contains IPR000742 (Epidermal growth factor-like domain), IPR000858 (S-locus glycoprotein), IPR003609 (Apple-like), IPR011009 (Protein kinase-like domain), IPR013320 (Concanavalin A-like lectin/glucanase, subgroup)	10.4902	1.19191e-11
GSVIVT01006114001	NADH dehydrogenase; contains IPR013027 (FAD-dependent pyridine nucleotide-disulphide oxidoreductase), IPR023753 (Pyridine nucleotide-disulphide oxidoreductase, FAD/NAD(P)-binding domain)	12.1667	0.0475284	GSVIVT01003999001	Beta-glucosidase G4; contains IPR001360 (Glycoside hydrolase, family 1), IPR017853 (Glycoside hydrolase, superfamily)	3.11525	2.72589e-21	GSVIVT01005725001	TIR-NBS-LRR class disease resistance protein; contains IPR001611 (Leucine-rich repeat)	79.6667	7.9128e-13
GSVIVT01006115001	Putative uncharacterized protein OSJNBa0072I06.32; contains IPR021374 (Protein of unknown function DUF2996)	4.76923	0.0371298	GSVIVT01004004001	Receptor-like kinase; contains IPR001611 (Leucine-rich repeat), IPR011009 (Protein kinase-like domain), IPR013320 (Concanavalin A-like lectin/glucanase, subgroup)	2.64433	1.63675e-21	GSVIVT01005737001	UDP-glycosyltransferase 1; contains IPR002213 (UDP-glucuronosyl/UDP-glucosyltransferase)	0.3297	1.59633e-05
GSVIVT01006118001	Serine/threonine-protein kinase; contains IPR011009 (Protein kinase-like domain), IPR013320 (Concanavalin A-like lectin/glucanase, subgroup)	7.97561	0.0198149	GSVIVT01004007001	Polygalacturonase, putative; contains IPR000743 (Glycoside hydrolase, family 28), IPR011050 (Pectin lyase fold/virulence factor)	0.140351	0.0204104	GSVIVT01005751001	Kinase family protein; contains IPR000270 (Phox/Bem1p)	2.71621	0.00656671
GSVIVT01006127001	Unknown protein; contains IPR006121 (Heavy metal-associated domain, HMA)	0.251503	0.000657278	GSVIVT01004013001	Disease resistance protein; contains IPR000767 (Disease resistance protein), IPR001611 (Leucine-rich repeat), IPR027417 (P-loop containing nucleoside triphosphate hydrolase)	3.46667	8.15259e-06	GSVIVT01005753001	Phosphate transporter 2-1; contains IPR001204 (Phosphate transporter)	8.73973	1.34019e-05
GSVIVT01006142001	Protein kinase, putative; contains IPR011009 (Protein kinase-like domain)	2.94821	0.0421184	GSVIVT01004017001	Unknown protein	2.79295	0.0196198	GSVIVT01005833001	Lysine ketoglutarate reductase trans-splicing-like protein; contains IPR007877 (Protein of unknown function DUF707)	0.301127	5.60477e-10
GSVIVT01006143001	Receptor-like protein kinase; contains IPR011009 (Protein kinase-like domain)	34.8182	6.13547e-09	GSVIVT01004021001	Disease resistance protein; contains IPR000767 (Disease resistance protein), IPR001611 (Leucine-rich repeat), IPR025875 (Leucine rich repeat 4), IPR027417 (P-loop containing nucleoside triphosphate hydrolase)	4.76623	1.95369e-08	GSVIVT01005837001	Unknown protein	7.5614	0.0351069
GSVIVT01006146001	F-box family protein; contains IPR001810 (F-box domain, cyclin-like)	4.17764	0.0001989	GSVIVT01004024001	Unknown protein	2.30171	0.0265504	GSVIVT01005839001	Unknown protein	13.2911	0.0176514
GSVIVT01006150001	Cytokinin oxidase/dehydrogenase; contains IPR016164 (FAD-linked oxidase-like, C-terminal), IPR016166 (FAD-binding, type 2), IPR016170 (Vanillyl-alcohol oxidase/Cytokinin dehydrogenase C-terminal domain)	0.0300752	1.30122e-10	GSVIVT01004064001	Cc-nbs-lrr resistance protein; contains IPR000767 (Disease resistance protein), IPR025875 (Leucine rich repeat 4), IPR027417 (P-loop containing nucleoside triphosphate hydrolase)	2.6875	0.00890221	GSVIVT01005840001	Putative NADH-dehydrogenase; contains IPR013027 (FAD-dependent pyridine nucleotide-disulphide oxidoreductase), IPR023753 (Pyridine nucleotide-disulphide oxidoreductase, FAD/NAD(P)-binding domain)	11.7	1.8258e-09
GSVIVT01006151001	Serine/threonine-protein kinase; contains IPR011009 (Protein kinase-like domain)	12.3393	0.00416599	GSVIVT01004073001	TPR repeat-containing protein; contains IPR011990 (Tetratricopeptide-like helical)	2.51098	6.70974e-15	GSVIVT01005870001	Transporter-like protein; contains IPR011701 (Major facilitator superfamily), IPR016196 (Major facilitator superfamily domain, general substrate transporter)	5.07614	0.000118046
GSVIVT01006161001	Glycogenin-2; contains IPR002495 (Glycosyl transferase, family 8)	8.87836	1.14145e-14	GSVIVT01004077001	Multidrug resistance protein MdtK; contains IPR002528 (Multi antimicrobial extrusion protein)	20.9444	2.80934e-10	GSVIVT01005871001	Unknown protein	19.1034	5.83985e-11
GSVIVT01006203001	Maturase; contains IPR024937 (Domain X)	0.307547	0.0404419	GSVIVT01004084001	Alanine aminotransferase 2; contains IPR015424 (Pyridoxal phosphate-dependent transferase)	2.49708	5.38815e-18	GSVIVT01005877001	Dehydration stress-induced protein; contains IPR008976 (Lipase/lipooxygenase, PLAT/LH2)	2.74776	0.0325459
GSVIVT01006205001	Unknown protein	0.292289	0.0135408	GSVIVT01004104001	GRAS family transcription factor; contains IPR005202 (Transcription factor GRAS)	7.75806	5.1953e-20	GSVIVT01005878001	Trehalose-6-phosphate phosphatase; contains IPR006379 (HAD-superfamily hydrolase, subfamily IIB), IPR023214 (HAD-like domain)	24.6491	2.17596e-16
GSVIVT01006243001	Disease resistance protein; contains IPR000767 (Disease resistance protein), IPR025875 (Leucine rich repeat 4), IPR027417 (P-loop containing nucleoside triphosphate hydrolase)	5.78261	0.000544897	GSVIVT01004107001	Transmembrane protein	8.85714	3.3681e-07	GSVIVT01005906001	Receptor kinase, putative, expressed; contains IPR013320 (Concanavalin A-like lectin/glucanase, subgroup), IPR025287 (Wall-associated receptor kinase galacturonan-binding domain)	72.3182	7.82185e-39
GSVIVT01006274001	Exostosin family protein; contains IPR004263 (Exostosin-like)	0.202557	3.35954e-16	GSVIVT01004109001	Putative homeodomain-like transcription factor superfamily protein; contains IPR009057 (Homeodomain-like), IPR022228 (Protein of unknown function DUF3755)	0.307257	5.90308e-22	GSVIVT01005934001	MADS-box transcription factor; contains IPR002100 (Transcription factor, MADS-box), IPR002487 (Transcription factor, K-box)	0.324188	0.000119252
GSVIVT01006308001	Alcohol dehydrogenase, putative; contains IPR002085 (Alcohol dehydrogenase superfamily, zinc-type), IPR011032 (GroES-like), IPR013149 (Alcohol dehydrogenase, C-terminal), IPR016040 (NAD(P)-binding domain)	0.0706233	8.03847e-35	GSVIVT01004254001	Serine/threonine protein kinase; contains IPR011009 (Protein kinase-like domain)	3.21652	1.70282e-18	GSVIVT01005965001	Dehydroascorbate reductase	31.2617	1.18813e-08
GSVIVT01006310001	Alcohol dehydrogenase, putative; contains IPR002085 (Alcohol dehydrogenase superfamily, zinc-type), IPR011032 (GroES-like), IPR013149 (Alcohol dehydrogenase, C-terminal), IPR016040 (NAD(P)-binding domain)	0.0633333	1.71509e-13	GSVIVT01004261001	Auxin response factor, putative; contains IPR015300 (DNA-binding pseudobarrel domain)	4.61644	0.0055525	GSVIVT01005967001	Disease resistance-responsive (Dirigent-like protein) family protein; contains IPR004265 (Plant disease resistance response protein), IPR025486 (Domain of unknown function DUF4378)	3.50382	0.00724504
GSVIVT01006315001	Serine/threonine-protein kinase; contains IPR000742 (Epidermal growth factor-like domain), IPR000858 (S-locus glycoprotein), IPR003609 (Apple-like), IPR011009 (Protein kinase-like domain), IPR013320 (Concanavalin A-like lectin/glucanase, subgroup), IPR021820 (S-locus receptor kinase, C-terminal)	44.1667	2.66618e-18	GSVIVT01004265001	Aspartic proteinase nepenthesin-2, putative; contains IPR001461 (Peptidase A1), IPR021109 (Aspartic peptidase)	2.82429	8.07735e-14	GSVIVT01005971001	Monoglyceride lipase; contains IPR000073 (Alpha/beta hydrolase fold-1), IPR022742 (Alpha/beta hydrolase, N-terminal)	3.89917	2.20751e-05
GSVIVT01006316001	Serine/threonine-protein kinase; contains IPR000742 (Epidermal growth factor-like domain), IPR000858 (S-locus glycoprotein), IPR003609 (Apple-like), IPR011009 (Protein kinase-like domain), IPR013320 (Concanavalin A-like lectin/glucanase, subgroup), IPR021820 (S-locus receptor kinase, C-terminal)	50.0909	2.19219e-11	GSVIVT01004279001	At1g23840/F5O8_37	10.4286	0.00063016	GSVIVT01005975001	3-ketoacyl-CoA synthase; contains IPR016039 (Thiolase-like)	0.209056	1.42803e-08
GSVIVT01006320001	Serine/threonine-protein kinase; contains IPR000742 (Epidermal growth factor-like domain), IPR000858 (S-locus glycoprotein), IPR001480 (Bulb-type lectin domain), IPR011009 (Protein kinase-like domain), IPR013320 (Concanavalin A-like lectin/glucanase, subgroup)	11.5455	0.00379576	GSVIVT01004317001	Myb-related transcription factor; contains IPR009057 (Homeodomain-like)	0.169411	6.62854e-115	GSVIVT01005996001	Legume lectin, beta domain; contains IPR010341 (Protein of unknown function DUF936, plant)	0.40264	8.60938e-05
GSVIVT01006335001	Unknown protein	0.31903	0.000186529	GSVIVT01004328001	UDP-glycosyltransferase 1; contains IPR002213 (UDP-glucuronosyl/UDP-glucosyltransferase)	8.95238	0.000211308	GSVIVT01005997001	Auxin-regulated protein, putative, expressed; contains IPR010369 (Protein of unknown function DUF966)	0.252713	7.0019e-06
GSVIVT01006339001	DNA repair helicase rad5,16, putative; contains IPR000330 (SNF2-related), IPR001650 (Helicase, C-terminal), IPR013083 (Zinc finger, RING/FYVE/PHD-type), IPR027417 (P-loop containing nucleoside triphosphate hydrolase)	3.11252	0.00185593	GSVIVT01004332001	snRNA-activating protein complex subunit, putative; contains IPR022042 (snRNA-activating protein complex, subunit 3)	0.487414	0.000181706	GSVIVT01005998001	Putative pre-mRNA processing protein PRP39; contains IPR009291 (Vacuolar protein sorting-associated protein 62)	0.306891	5.23707e-13
GSVIVT01006353001	Serine/threonine-protein kinase; contains IPR000742 (Epidermal growth factor-like domain), IPR000858 (S-locus glycoprotein), IPR003609 (Apple-like), IPR011009 (Protein kinase-like domain), IPR013320 (Concanavalin A-like lectin/glucanase, subgroup), IPR021820 (S-locus receptor kinase, C-terminal), IPR022126 (S-locus, receptor kinase)	21.1127	4.45282e-28	GSVIVT01004381001	Endochitinase 1; contains IPR001002 (Chitin-binding, type 1)	0.339173	0.000317399	GSVIVT01006001001	Non-specific lipid-transfer protein; contains IPR000528 (Plant lipid transfer protein/Par allergen), IPR016140 (Bifunctional inhibitor/plant lipid transfer protein/seed storage helical domain)	0.0655007	9.96238e-10
GSVIVT01006366001	Gb|AAF17687.1; contains IPR007650 (Protein of unknown function DUF581)	5.71196	1.25464e-05	GSVIVT01004382001	AP2-like ethylene-responsive transcription factor; contains IPR016177 (DNA-binding, integrase-type)	0.0611084	6.73148e-177	GSVIVT01006037001	Vacuolar-processing enzyme; contains IPR001096 (Peptidase C13, legumain)	0.0759529	3.21172e-48
GSVIVT01006369001	Glucan 1,3-beta-glucosidase; contains IPR008999 (Actin cross-linking), IPR010431 (Fascin), IPR017853 (Glycoside hydrolase, superfamily)	32.8261	5.54039e-12	GSVIVT01004397001	Cop1-interacting protein 7	2.78135	1.57505e-23	GSVIVT01006038001	Probable leucine-rich repeat receptor-like protein kinase; contains IPR001611 (Leucine-rich repeat), IPR013210 (Leucine-rich repeat-containing N-terminal, type 2)	4.2368	3.06955e-05
GSVIVT01006372001	Glucan 1,3-beta-glucosidase; contains IPR008999 (Actin cross-linking), IPR010431 (Fascin), IPR017853 (Glycoside hydrolase, superfamily)	49.4762	1.98172e-17	GSVIVT01004406001	1-aminocyclopropane-1-carboxylate oxidase-like protein; contains IPR005123 (Oxoglutarate/iron-dependent dioxygenase), IPR027443 (Isopenicillin N synthase-like)	6.77612	1.82141e-06	GSVIVT01006039001	Putative hydrolase; contains IPR000073 (Alpha/beta hydrolase fold-1)	9.05882	0.000182375
GSVIVT01006430001	Putative receptor-like protein kinase 4; contains IPR002902 (Gnk2-homologous domain), IPR011009 (Protein kinase-like domain), IPR013320 (Concanavalin A-like lectin/glucanase, subgroup)	1316.5	1.08128e-77	GSVIVT01004413001	Ankyrin repeat-containing protein, putative; contains IPR020683 (Ankyrin repeat-containing domain)	272.3	1.43353e-66	GSVIVT01006040001	Wall-associated receptor kinase-like protein; contains IPR025287 (Wall-associated receptor kinase galacturonan-binding domain)	0.0771597	7.26195e-09
GSVIVT01006444001	Putative receptor-like protein kinase; contains IPR011009 (Protein kinase-like domain), IPR013320 (Concanavalin A-like lectin/glucanase, subgroup)	3.62586	0.000860254	GSVIVT01004464001	Myb transcription factor-like protein; contains IPR009057 (Homeodomain-like)	11.5439	1.8954e-10	GSVIVT01006063001	Receptor-like kinase; contains IPR001611 (Leucine-rich repeat), IPR011009 (Protein kinase-like domain), IPR013210 (Leucine-rich repeat-containing N-terminal, type 2), IPR013320 (Concanavalin A-like lectin/glucanase, subgroup)	2.85793	0.00337253
GSVIVT01006452001	Epoxide hydrolase; contains IPR000073 (Alpha/beta hydrolase fold-1), IPR000639 (Epoxide hydrolase-like)	2.68709	0.0258218	GSVIVT01004469001	Expansin-like protein; contains IPR014733 (Barwin-like endoglucanase)	65.7778	5.48309e-23	GSVIVT01006065001	1-aminocyclopropane-1-carboxylate oxidase; contains IPR005123 (Oxoglutarate/iron-dependent dioxygenase), IPR027443 (Isopenicillin N synthase-like)	11.1928	1.13351e-20
GSVIVT01006458001	Alcohol dehydrogenase, putative; contains IPR002085 (Alcohol dehydrogenase superfamily, zinc-type), IPR011032 (GroES-like), IPR013149 (Alcohol dehydrogenase, C-terminal), IPR016040 (NAD(P)-binding domain)	0.097119	7.02994e-27	GSVIVT01004508001	Alcohol dehydrogenase, putative; contains IPR002085 (Alcohol dehydrogenase superfamily, zinc-type), IPR011032 (GroES-like), IPR013149 (Alcohol dehydrogenase, C-terminal), IPR016040 (NAD(P)-binding domain)	0.0894892	4.14175e-51	GSVIVT01006080001	Sodium-dependent transporter family protein; contains IPR001898 (Sodium/sulphate symporter)	8.71944	2.11184e-15
GSVIVT01006484001	Alpha-galactosidase 2; contains IPR000111 (Glycoside hydrolase, clan GH-D), IPR013780 (Glycosyl hydrolase, family 13, all-beta)	32.4242	7.74882e-14	GSVIVT01004517001	Abnormal spindle-like microcephaly-associated protein-like protein; contains IPR000048 (IQ motif, EF-hand binding site), IPR016024 (Armadillo-type fold), IPR027417 (P-loop containing nucleoside triphosphate hydrolase)	0.297376	7.31828e-06	GSVIVT01006081001	Cytokinin oxidase/dehydrogenase; contains IPR016164 (FAD-linked oxidase-like, C-terminal), IPR016166 (FAD-binding, type 2), IPR016170 (Vanillyl-alcohol oxidase/Cytokinin dehydrogenase C-terminal domain)	0.0774194	2.3337e-07
GSVIVT01006523001	Protein preY, mitochondrial, putative; contains IPR005651 (Uncharacterised protein family UPF0434/Trm112)	0.129323	0.00185287	GSVIVT01004595001	Expansin-like protein; contains IPR007118 (Expansin/Lol pI), IPR014733 (Barwin-like endoglucanase)	58.6522	7.07709e-40	GSVIVT01006118001	Serine/threonine-protein kinase; contains IPR011009 (Protein kinase-like domain), IPR013320 (Concanavalin A-like lectin/glucanase, subgroup)	8.83333	0.0021965
GSVIVT01006594001	Clumping factor A	0.173648	6.80731e-29	GSVIVT01004598001	Receptor-like protein kinase; contains IPR011009 (Protein kinase-like domain)	66.087	1.52407e-24	GSVIVT01006143001	Receptor-like protein kinase; contains IPR011009 (Protein kinase-like domain)	49.3913	3.14145e-10
GSVIVT01006626001	UDP-glycosyltransferase 1; contains IPR002213 (UDP-glucuronosyl/UDP-glucosyltransferase), IPR002885 (Pentatricopeptide repeat)	6.73469	0.000313167	GSVIVT01004676001	Unknown protein	22.4054	4.95199e-74	GSVIVT01006146001	F-box family protein; contains IPR001810 (F-box domain, cyclin-like)	4.75221	3.52702e-05
GSVIVT01006627001	HAD-superfamily hydrolase, subfamily IA, variant 3 containing protein, expressed; contains IPR005833 (Haloacid dehalogenase/epoxide hydrolase), IPR006402 (HAD-superfamily hydrolase, subfamily IA, variant 3), IPR023214 (HAD-like domain)	7.54	1.20436e-06	GSVIVT01004735001	Unknown protein	0.255034	6.24907e-06	GSVIVT01006148001	Phenylalanine ammonia-lyase; contains IPR001106 (Aromatic amino acid lyase), IPR008948 (L-Aspartase-like)	5.02022	0.00144907
GSVIVT01006634001	Phospho-2-dehydro-3-deoxyheptonate aldolase 1; contains IPR002480 (DAHP synthetase, class II)	0.425973	1.57222e-11	GSVIVT01004747001	RPM1 interacting protein 4 transcript 2; contains IPR008700 (Pathogenic type III effector avirulence factor Avr cleavage site)	4.41804	9.41383e-22	GSVIVT01006150001	Cytokinin oxidase/dehydrogenase; contains IPR016164 (FAD-linked oxidase-like, C-terminal), IPR016166 (FAD-binding, type 2), IPR016170 (Vanillyl-alcohol oxidase/Cytokinin dehydrogenase C-terminal domain)	0.0707692	1.48189e-08
GSVIVT01006674001	Unknown protein	22.7223	4.62339e-16	GSVIVT01004775001	Trehalose 6-phosphate phosphatase; contains IPR006379 (HAD-superfamily hydrolase, subfamily IIB), IPR023214 (HAD-like domain)	2.90556	9.32388e-08	GSVIVT01006151001	Serine/threonine-protein kinase; contains IPR011009 (Protein kinase-like domain)	7.52542	0.0114804
GSVIVT01006675001	Receptor protein kinase-like protein	34.8333	0.00810911	GSVIVT01004778001	Xyloglucan galactosyltransferase KATAMARI1-like protein; contains IPR004263 (Exostosin-like)	2.03837	0.00223985	GSVIVT01006154001	Acid beta-fructofuranosidase; contains IPR001362 (Glycoside hydrolase, family 32), IPR023296 (Glycosyl hydrolase, five-bladed beta-propellor domain)	11.0391	3.54801e-09
GSVIVT01006683001	Putative receptor-like protein kinase 4; contains IPR002902 (Gnk2-homologous domain), IPR011009 (Protein kinase-like domain), IPR013320 (Concanavalin A-like lectin/glucanase, subgroup)	33.8571	1.01878e-05	GSVIVT01004796001	Cop9 complex subunit 7a	0.130841	5.9596e-05	GSVIVT01006161001	Glycogenin-2; contains IPR002495 (Glycosyl transferase, family 8)	7.1	2.03945e-12
GSVIVT01006684001	RPM1 interacting protein 4 transcript 2; contains IPR008700 (Pathogenic type III effector avirulence factor Avr cleavage site)	0.229428	2.08114e-08	GSVIVT01004797001	COP9 signalosome complex subunit 7; contains IPR000717 (Proteasome component (PCI) domain), IPR027530 (COP9 signalosome complex subunit 7)	0.174086	2.47168e-10	GSVIVT01006231001	Unknown protein	7.11382	0.017939
GSVIVT01006711001	Arf-GAP with GTPase, ANK repeat and PH domain-containing protein 1; contains IPR001164 (Arf GTPase activating protein)	3.93684	0.00035371	GSVIVT01004798001	Ethylene responsive transcription factor 1a	3.4938	2.08773e-42	GSVIVT01006243001	Disease resistance protein; contains IPR000767 (Disease resistance protein), IPR025875 (Leucine rich repeat 4), IPR027417 (P-loop containing nucleoside triphosphate hydrolase)	4.27273	0.0216091
GSVIVT01006712001	Cotton fiber expressed protein 1; contains IPR008480 (Protein of unknown function DUF761, plant), IPR025520 (Domain of unknown function DUF4408)	15.1711	3.14452e-10	GSVIVT01004801001	Pentatricopeptide repeat-containing protein; contains IPR002885 (Pentatricopeptide repeat), IPR011990 (Tetratricopeptide-like helical)	0.470927	7.28397e-06	GSVIVT01006264001	Beta-hexosaminidase subunit beta; contains IPR017853 (Glycoside hydrolase, superfamily), IPR025705 (Beta-hexosaminidase subunit alpha/beta)	0.463314	0.000885591
GSVIVT01006721001	Auxin induced-like protein; contains IPR004877 (Cytochrome b561, eukaryote), IPR017214 (Uncharacterised conserved protein UCP037471)	0.0310873	2.28459e-74	GSVIVT01004808001	Subtilisin-like serine protease; contains IPR015500 (Peptidase S8, subtilisin-related), IPR023827 (Peptidase S8, subtilisin, Asp-active site), IPR023828 (Peptidase S8, subtilisin, Ser-active site)	0.0117878	2.39959e-69	GSVIVT01006303001	Alcohol dehydrogenase, putative; contains IPR002085 (Alcohol dehydrogenase superfamily, zinc-type), IPR011032 (GroES-like), IPR013149 (Alcohol dehydrogenase, C-terminal), IPR016040 (NAD(P)-binding domain)	5.78857	1.62846e-10
GSVIVT01006729001	Rho GTPase activator; contains IPR025757 (Ternary complex factor MIP1, leucine-zipper)	3.37397	0.00947745	GSVIVT01004818001	Cytochrome b6	6.12598	5.09729e-28	GSVIVT01006308001	Alcohol dehydrogenase, putative; contains IPR002085 (Alcohol dehydrogenase superfamily, zinc-type), IPR011032 (GroES-like), IPR013149 (Alcohol dehydrogenase, C-terminal), IPR016040 (NAD(P)-binding domain)	0.365747	1.615e-07
GSVIVT01006740001	Cysteine-rich receptor-like protein kinase; contains IPR002902 (Gnk2-homologous domain), IPR011009 (Protein kinase-like domain), IPR013320 (Concanavalin A-like lectin/glucanase, subgroup)	37.4286	0.000111011	GSVIVT01004820001	Diphosphate/fructose-6-phosphate 1-phosphotransferase; contains IPR000023 (Phosphofructokinase domain), IPR011183 (Pyrophosphate-dependent phosphofructokinase PfpB), IPR022953 (Phosphofructokinase)	0.240101	2.07352e-97	GSVIVT01006315001	Serine/threonine-protein kinase; contains IPR000742 (Epidermal growth factor-like domain), IPR000858 (S-locus glycoprotein), IPR003609 (Apple-like), IPR011009 (Protein kinase-like domain), IPR013320 (Concanavalin A-like lectin/glucanase, subgroup), IPR021820 (S-locus receptor kinase, C-terminal)	60	7.68442e-20
GSVIVT01006743001	Serine/threonine-protein kinase; contains IPR011009 (Protein kinase-like domain)	44	0.00450132	GSVIVT01004823001	Unknown protein	26.5	4.08547e-14	GSVIVT01006316001	Serine/threonine-protein kinase; contains IPR000742 (Epidermal growth factor-like domain), IPR000858 (S-locus glycoprotein), IPR003609 (Apple-like), IPR011009 (Protein kinase-like domain), IPR013320 (Concanavalin A-like lectin/glucanase, subgroup), IPR021820 (S-locus receptor kinase, C-terminal)	15.6875	7.49975e-09
GSVIVT01006748001	Ankyrin repeat-containing protein, putative; contains IPR020683 (Ankyrin repeat-containing domain), IPR026961 (PGG domain)	128	8.26173e-11	GSVIVT01004836001	Bifunctional inhibitor/lipid-transfer protein/seed storage 2S albumin-like protein; contains IPR016140 (Bifunctional inhibitor/plant lipid transfer protein/seed storage helical domain)	23.4851	3.45798e-102	GSVIVT01006320001	Serine/threonine-protein kinase; contains IPR000742 (Epidermal growth factor-like domain), IPR000858 (S-locus glycoprotein), IPR001480 (Bulb-type lectin domain), IPR011009 (Protein kinase-like domain), IPR013320 (Concanavalin A-like lectin/glucanase, subgroup)	10.102	0.000235925
GSVIVT01006760001	Cellulose synthase-like protein; contains IPR005150 (Cellulose synthase)	54.2	3.05276e-09	GSVIVT01004838001	Seed specific protein Bn15D18B; contains IPR016140 (Bifunctional inhibitor/plant lipid transfer protein/seed storage helical domain)	25.9224	4.05793e-35	GSVIVT01006341001	Serine carboxypeptidase, putative; contains IPR001563 (Peptidase S10, serine carboxypeptidase)	50.25	0.00084652
GSVIVT01006763001	Cellulose synthase-like protein; contains IPR005150 (Cellulose synthase)	40.0435	1.27819e-18	GSVIVT01004841001	Serine/threonine-protein phosphatase	5.85065	4.48175e-07	GSVIVT01006353001	Serine/threonine-protein kinase; contains IPR000742 (Epidermal growth factor-like domain), IPR000858 (S-locus glycoprotein), IPR003609 (Apple-like), IPR011009 (Protein kinase-like domain), IPR013320 (Concanavalin A-like lectin/glucanase, subgroup), IPR021820 (S-locus receptor kinase, C-terminal), IPR022126 (S-locus, receptor kinase)	34.1383	3.33915e-35
GSVIVT01006766001	Cellulose synthase-like protein; contains IPR005150 (Cellulose synthase)	37	1.19737e-12	GSVIVT01004847001	C2-H2 zinc finger protein; contains IPR013087 (Zinc finger C2H2-type/integrase DNA-binding domain)	8.92123	8.13882e-73	GSVIVT01006366001	Gb|AAF17687.1; contains IPR007650 (Protein of unknown function DUF581)	3.75411	0.0294561
GSVIVT01006778001	CBL-interacting protein kinase 03; contains IPR020636 (Calcium/calmodulin-dependent/calcium-dependent protein kinase)	6.66804	2.41017e-14	GSVIVT01004848001	Unknown protein	2.19933	0.00911549	GSVIVT01006367001	3-hydroxyacyl-[acyl-carrier-protein] dehydratase FabZ; contains IPR010084 (Beta-hydroxyacyl-(acyl-carrier-protein) dehydratase FabZ)	0.437764	1.77536e-08
GSVIVT01006790001	Unknown protein	27.6037	8.745e-10	GSVIVT01004849001	Protein phosphatase 2c, putative; contains IPR001932 (Protein phosphatase 2C (PP2C)-like), IPR015655 (Protein phosphatase 2C)	2.14933	4.3694e-08	GSVIVT01006370001	3-hydroxyacyl-[acyl-carrier-protein] dehydratase FabZ	0.308611	3.54845e-09
GSVIVT01006794001	Polyphenol oxidase; contains IPR008922 (Uncharacterised domain, di-copper centre), IPR022740 (Polyphenol oxidase, C-terminal)	22.3258	3.13085e-33	GSVIVT01004854001	Protein phosphatase 2c, putative; contains IPR001932 (Protein phosphatase 2C (PP2C)-like), IPR015655 (Protein phosphatase 2C)	2.13011	0.000511232	GSVIVT01006396001	Dihydroflavonol 4-reductase; contains IPR001509 (NAD-dependent epimerase/dehydratase), IPR016040 (NAD(P)-binding domain)	0.219723	7.42187e-18
GSVIVT01006795001	Unknown protein	19.5055	8.23039e-12	GSVIVT01004860001	Calmodulin-binding transcription activator 3; contains IPR000048 (IQ motif, EF-hand binding site), IPR005559 (CG-1 DNA-binding domain), IPR014756 (Immunoglobulin E-set), IPR020683 (Ankyrin repeat-containing domain), IPR027417 (P-loop containing nucleoside triphosphate hydrolase)	2.39824	1.07872e-20	GSVIVT01006397001	Receptor-like protein kinase; contains IPR011009 (Protein kinase-like domain)	6.18072	0.0452199
GSVIVT01006876001	Aspartic proteinase nepenthesin-2, putative; contains IPR001461 (Peptidase A1), IPR021109 (Aspartic peptidase)	4.01423	2.52113e-05	GSVIVT01004862001	Glucuronoxylan 4-O-methyltransferase 3; contains IPR021148 (Putative polysaccharide biosynthesis protein)	0.458475	4.11941e-15	GSVIVT01006401001	Translation initiation factor-related	2.58724	0.0171949
GSVIVT01006946001	Unknown protein	0.316327	0.000552775	GSVIVT01004864001	Glucuronoxylan 4-O-methyltransferase 2; contains IPR021148 (Putative polysaccharide biosynthesis protein)	0.400607	1.13441e-05	GSVIVT01006403001	BTB/POZ domain-containing protein; contains IPR011333 (BTB/POZ fold), IPR027356 (NPH3 domain)	6.08696	0.0206657
GSVIVT01006968001	Subtilisin-like protease; contains IPR015500 (Peptidase S8, subtilisin-related), IPR023828 (Peptidase S8, subtilisin, Ser-active site)	822.667	1.29179e-48	GSVIVT01004877001	NBS resistance protein-like protein; contains IPR000157 (Toll/interleukin-1 receptor homology (TIR) domain), IPR000767 (Disease resistance protein), IPR001611 (Leucine-rich repeat), IPR003591 (Leucine-rich repeat, typical subtype), IPR027417 (P-loop containing nucleoside triphosphate hydrolase)	2.18927	2.57288e-06	GSVIVT01006408001	Chaperone protein DNAj, putative; contains IPR001623 (DnaJ domain)	24.6364	0.000324065
GSVIVT01006970001	Subtilisin-like protease; contains IPR015500 (Peptidase S8, subtilisin-related), IPR023828 (Peptidase S8, subtilisin, Ser-active site)	140.167	5.89144e-43	GSVIVT01004890001	Mei2-like protein	0.166667	0.0134116	GSVIVT01006430001	Putative receptor-like protein kinase 4; contains IPR002902 (Gnk2-homologous domain), IPR011009 (Protein kinase-like domain), IPR013320 (Concanavalin A-like lectin/glucanase, subgroup)	410.412	3.38992e-69
GSVIVT01006971001	Subtilisin-like protease; contains IPR015500 (Peptidase S8, subtilisin-related), IPR023828 (Peptidase S8, subtilisin, Ser-active site)	47.6	0.000108034	GSVIVT01004891001	Mei2-like protein; contains IPR007201 (RNA recognition motif 2)	0.0403267	3.78875e-12	GSVIVT01006452001	Epoxide hydrolase; contains IPR000073 (Alpha/beta hydrolase fold-1), IPR000639 (Epoxide hydrolase-like)	3.81589	0.000120338
GSVIVT01006972001	Subtilisin-like protease; contains IPR015500 (Peptidase S8, subtilisin-related), IPR023828 (Peptidase S8, subtilisin, Ser-active site)	10.75	0.0069629	GSVIVT01004905001	Deoxyribodipyrimidine photolyase; contains IPR008148 (DNA photolyase, class 2)	2.85507	0.0381893	GSVIVT01006458001	Alcohol dehydrogenase, putative; contains IPR002085 (Alcohol dehydrogenase superfamily, zinc-type), IPR011032 (GroES-like), IPR013149 (Alcohol dehydrogenase, C-terminal), IPR016040 (NAD(P)-binding domain)	0.447441	9.10548e-06
GSVIVT01006973001	Subtilisin-like protease; contains IPR015500 (Peptidase S8, subtilisin-related)	9.625	0.00316583	GSVIVT01004906001	F16P17.2 protein; contains IPR012337 (Ribonuclease H-like domain)	6.00485	9.71185e-27	GSVIVT01006462001	Alcohol dehydrogenase, putative; contains IPR002085 (Alcohol dehydrogenase superfamily, zinc-type), IPR011032 (GroES-like), IPR013149 (Alcohol dehydrogenase, C-terminal), IPR016040 (NAD(P)-binding domain)	5.80426	1.41949e-10
GSVIVT01006980001	Serine/threonine-protein kinase; contains IPR000742 (Epidermal growth factor-like domain), IPR000858 (S-locus glycoprotein), IPR003609 (Apple-like), IPR011009 (Protein kinase-like domain), IPR013320 (Concanavalin A-like lectin/glucanase, subgroup)	17.5952	2.35625e-10	GSVIVT01004912001	Receptor-like protein kinase; contains IPR011009 (Protein kinase-like domain), IPR013210 (Leucine-rich repeat-containing N-terminal, type 2), IPR013320 (Concanavalin A-like lectin/glucanase, subgroup)	10.3404	2.12908e-13	GSVIVT01006484001	Alpha-galactosidase 2; contains IPR000111 (Glycoside hydrolase, clan GH-D), IPR013780 (Glycosyl hydrolase, family 13, all-beta)	11.8519	0.00140699
GSVIVT01007009001	Putative calcium-transporting ATPase; contains IPR001757 (Cation-transporting P-type ATPase), IPR023214 (HAD-like domain), IPR023298 (P-type ATPase, transmembrane domain)	13.4	0.00926976	GSVIVT01004930001	Transcription factor, putative; contains IPR011598 (Myc-type, basic helix-loop-helix (bHLH) domain)	2.55784	0.00051562	GSVIVT01006487001	Ent-kaurene synthase; contains IPR008930 (Terpenoid cyclases/protein prenyltransferase alpha-alpha toroid)	0.0249729	0.00202599
GSVIVT01007026001	NBS-LRR disease resistance-like protein; contains IPR000767 (Disease resistance protein), IPR001611 (Leucine-rich repeat), IPR027417 (P-loop containing nucleoside triphosphate hydrolase)	4.14815	0.00825742	GSVIVT01004932001	Acyl carrier protein; contains IPR003231 (Acyl carrier protein (ACP)), IPR009081 (Acyl carrier protein-like)	4.08178	5.88173e-13	GSVIVT01006504001	Ras-GTPase-activating protein-binding protein, putative; contains IPR002075 (Nuclear transport factor 2)	3.29775	0.0368056
GSVIVT01007039001	Cellulose synthase-like protein; contains IPR005150 (Cellulose synthase)	43.55	1.88539e-18	GSVIVT01004938001	Acetoacetate decarboxylase; contains IPR023375 (Acetoacetate decarboxylase beta barrel domain)	0.378342	1.0532e-07	GSVIVT01006508001	NADH dehydrogenase; contains IPR013027 (FAD-dependent pyridine nucleotide-disulphide oxidoreductase), IPR023753 (Pyridine nucleotide-disulphide oxidoreductase, FAD/NAD(P)-binding domain)	7.87273	0.025969
GSVIVT01007043001	Cellulose synthase-like protein; contains IPR005150 (Cellulose synthase)	27.831	4.78005e-25	GSVIVT01004940001	Inducer of CBF expression 1 protein; contains IPR011598 (Myc-type, basic helix-loop-helix (bHLH) domain)	0.142719	6.01661e-42	GSVIVT01006518001	Acyl-ACP thioesterase; contains IPR002864 (Acyl-ACP thioesterase)	0.457844	0.0183505
GSVIVT01007048001	U-box domain-containing protein; contains IPR013083 (Zinc finger, RING/FYVE/PHD-type), IPR016024 (Armadillo-type fold)	3.01699	0.0136735	GSVIVT01004941001	Aspartokinase; contains IPR005260 (Aspartate kinase, monofunctional class)	0.446573	1.30365e-09	GSVIVT01006519001	Transcription factor bHLH	3.70309	0.000738202
GSVIVT01007064001	Myb family transcription factor; contains IPR009057 (Homeodomain-like), IPR025756 (MYB-CC type transcription factor, LHEQLE-containing domain)	3.21716	0.0305859	GSVIVT01004944001	Light-regulated protein, putative; contains IPR009856 (Light regulated Lir1)	4.20667	1.6096e-35	GSVIVT01006577001	Zinc finger CCCH domain-containing protein; contains IPR003034 (SAP domain)	3.58906	0.00753664
GSVIVT01007065001	Putative MYB transcription factor; contains IPR009057 (Homeodomain-like), IPR025756 (MYB-CC type transcription factor, LHEQLE-containing domain)	3.14614	0.00282828	GSVIVT01005028001	ADP-ribosylation factor GTPase-activating protein; contains IPR001164 (Arf GTPase activating protein)	0.141243	0.000858163	GSVIVT01006594001	Clumping factor A	0.416727	7.66754e-11
GSVIVT01007067001	Esterase/lipase domain-containing protein	0.467301	1.93217e-07	GSVIVT01005048001	Carbonic anhydrase, putative; contains IPR001148 (Alpha carbonic anhydrase), IPR023561 (Carbonic anhydrase, alpha-class)	0.221461	0.000132631	GSVIVT01006626001	UDP-glycosyltransferase 1; contains IPR002213 (UDP-glucuronosyl/UDP-glucosyltransferase), IPR002885 (Pentatricopeptide repeat)	7.02703	3.53847e-05
GSVIVT01007072001	Clathrin assembly protein, putative; contains IPR008942 (ENTH/VHS), IPR011417 (AP180 N-terminal homology (ANTH) domain)	6.14241	1.91582e-07	GSVIVT01005053001	Reticulon family protein; contains IPR003388 (Reticulon)	0	4.06197e-48	GSVIVT01006627001	HAD-superfamily hydrolase, subfamily IA, variant 3 containing protein, expressed; contains IPR005833 (Haloacid dehalogenase/epoxide hydrolase), IPR006402 (HAD-superfamily hydrolase, subfamily IA, variant 3), IPR023214 (HAD-like domain)	11.9091	9.89265e-06
GSVIVT01007117001	Transcription factor, putative; contains IPR011598 (Myc-type, basic helix-loop-helix (bHLH) domain)	37.4545	0.0109123	GSVIVT01005055001	Laccase-16; contains IPR008972 (Cupredoxin)	45.5	2.38341e-11	GSVIVT01006635001	Translation initiation factor-related	3.37607	0.0449863
GSVIVT01007138001	Serine/threonine-protein kinase; contains IPR000742 (Epidermal growth factor-like domain), IPR000858 (S-locus glycoprotein), IPR003609 (Apple-like), IPR011009 (Protein kinase-like domain), IPR013320 (Concanavalin A-like lectin/glucanase, subgroup)	10.5656	1.04382e-08	GSVIVT01005061001	Methylesterase	0.290182	5.83563e-10	GSVIVT01006674001	Unknown protein	52.4724	4.09098e-19
GSVIVT01007143001	Disease resistance protein; contains IPR000767 (Disease resistance protein), IPR008808 (Powdery mildew resistance protein, RPW8 domain), IPR027417 (P-loop containing nucleoside triphosphate hydrolase)	13.6571	1.7118e-19	GSVIVT01005063001	Unknown protein	0.371447	7.83908e-13	GSVIVT01006680001	Putative receptor-like serine-threonine protein kinase; contains IPR013320 (Concanavalin A-like lectin/glucanase, subgroup)	40.9286	0.000117566
GSVIVT01007144001	Disease resistance protein; contains IPR000767 (Disease resistance protein), IPR008808 (Powdery mildew resistance protein, RPW8 domain), IPR027417 (P-loop containing nucleoside triphosphate hydrolase)	8.30198	8.96225e-14	GSVIVT01005065001	Methylesterase	2.96154	0.0250207	GSVIVT01006711001	Arf-GAP with GTPase, ANK repeat and PH domain-containing protein 1; contains IPR001164 (Arf GTPase activating protein)	5.49068	1.19354e-07
GSVIVT01007146001	Disease resistance protein; contains IPR000767 (Disease resistance protein), IPR008808 (Powdery mildew resistance protein, RPW8 domain), IPR027417 (P-loop containing nucleoside triphosphate hydrolase)	4.7931	0.000507454	GSVIVT01005088001	Cytochrome P450, putative; contains IPR001128 (Cytochrome P450)	53	6.15506e-08	GSVIVT01006712001	Cotton fiber expressed protein 1; contains IPR008480 (Protein of unknown function DUF761, plant), IPR025520 (Domain of unknown function DUF4408)	16.2963	5.6116e-08
GSVIVT01007147001	Unknown protein	5.71795	5.26556e-05	GSVIVT01005095001	Unknown protein	2.90244	0.00293566	GSVIVT01006719001	Calcium-binding protein, putative; contains IPR013878 (Mo25-like)	3.10713	0.00614041
GSVIVT01007165001	Growth-regulating factor 1; contains IPR014977 (WRC), IPR014978 (Glutamine-Leucine-Glutamine, QLQ)	0.107863	1.40103e-11	GSVIVT01005098001	Ankyrin repeat-containing protein, putative; contains IPR020683 (Ankyrin repeat-containing domain), IPR026961 (PGG domain)	48.9643	5.32168e-28	GSVIVT01006721001	Auxin induced-like protein; contains IPR004877 (Cytochrome b561, eukaryote), IPR017214 (Uncharacterised conserved protein UCP037471)	0.443208	6.05526e-09
GSVIVT01007183001	AT5g16250/T21H19_170	2.65127	0.0236474	GSVIVT01005100001	Ankyrin repeat-containing protein, putative; contains IPR020683 (Ankyrin repeat-containing domain), IPR026961 (PGG domain)	66.5561	2.8412e-284	GSVIVT01006742001	Putative receptor-like protein kinase 4; contains IPR011009 (Protein kinase-like domain)	6.22346	0.00497954
GSVIVT01007190001	Endochitinase (Chitinase); contains IPR016283 (Glycoside hydrolase, family 19), IPR023346 (Lysozyme-like domain)	42.6364	1.42875e-11	GSVIVT01005101001	Unknown protein; contains IPR026961 (PGG domain)	53.3214	2.39849e-19	GSVIVT01006760001	Cellulose synthase-like protein; contains IPR005150 (Cellulose synthase)	155.25	1.04523e-17
GSVIVT01007194001	NAC domain protein,; contains IPR003441 (No apical meristem (NAM) protein)	3.4955	0.0159727	GSVIVT01005102001	Ankyrin repeat-containing protein, putative; contains IPR020683 (Ankyrin repeat-containing domain)	81.8873	2.7721e-119	GSVIVT01006761001	Cellulose synthase-like protein; contains IPR005150 (Cellulose synthase)	67.6471	2.62752e-20
GSVIVT01007203001	NADH-quinone oxidoreductase subunit N; contains IPR001750 (NADH:ubiquinone/plastoquinone oxidoreductase)	0.481942	2.19885e-06	GSVIVT01005108001	Ankyrin repeat-containing protein, putative; contains IPR026961 (PGG domain)	58.3647	3.97343e-91	GSVIVT01006763001	Cellulose synthase-like protein; contains IPR005150 (Cellulose synthase)	17.4035	4.46886e-14
GSVIVT01007238001	Putative disease resistance protein; contains IPR002182 (NB-ARC), IPR027417 (P-loop containing nucleoside triphosphate hydrolase)	30.1111	2.91131e-07	GSVIVT01005124001	Metal ion binding protein; contains IPR006121 (Heavy metal-associated domain, HMA)	2.63028	1.08456e-05	GSVIVT01006764001	Cellulose synthase-like protein; contains IPR005150 (Cellulose synthase)	58.0909	1.55529e-16
GSVIVT01007242001	RPM1 interacting protein 4 transcript 2; contains IPR008700 (Pathogenic type III effector avirulence factor Avr cleavage site)	0.218277	2.20209e-11	GSVIVT01005128001	Metal ion binding protein; contains IPR006121 (Heavy metal-associated domain, HMA)	2.38546	3.88941e-11	GSVIVT01006766001	Cellulose synthase-like protein; contains IPR005150 (Cellulose synthase)	14.3333	1.59993e-10
GSVIVT01007271001	Ubiquitin ligase protein cop1, putative; contains IPR015943 (WD40/YVTN repeat-like-containing domain), IPR020472 (G-protein beta WD-40 repeat)	3.50833	0.00173308	GSVIVT01005129001	Heavy-metal-associated domain--containing protein; contains IPR006121 (Heavy metal-associated domain, HMA)	3.96429	6.21546e-24	GSVIVT01006776001	Beta-D-xylosidase; contains IPR002772 (Glycoside hydrolase family 3 C-terminal domain), IPR017853 (Glycoside hydrolase, superfamily), IPR026891 (Fibronectin type III-like domain), IPR026892 (Glycoside hydrolase family 3)	3.25355	0.00301797
GSVIVT01007281001	DUF21 and CBS domain-containing protein; contains IPR000644 (Cystathionine beta-synthase, core), IPR002550 (Domain of unknown function DUF21)	13	0.0359157	GSVIVT01005131001	Putative metal ion-binding protein; contains IPR006121 (Heavy metal-associated domain, HMA)	2.35598	2.2547e-12	GSVIVT01006778001	CBL-interacting protein kinase 03; contains IPR020636 (Calcium/calmodulin-dependent/calcium-dependent protein kinase)	9.69504	2.04309e-08
GSVIVT01007370001	Serine/threonine kinase receptor-like protein; contains IPR011009 (Protein kinase-like domain)	10.4086	2.97559e-07	GSVIVT01005132001	Heavy metal-associated domain containing protein, expressed; contains IPR006121 (Heavy metal-associated domain, HMA)	4.00535	1.67485e-35	GSVIVT01006790001	Unknown protein	30.6345	6.54072e-09
GSVIVT01007371001	S-receptor kinase-like protein 1; contains IPR011009 (Protein kinase-like domain), IPR013320 (Concanavalin A-like lectin/glucanase, subgroup), IPR017853 (Glycoside hydrolase, superfamily)	9.7037	6.37364e-09	GSVIVT01005133001	Oligopeptide transporter 3; contains IPR004813 (Oligopeptide transporter, OPT superfamily)	2.67405	7.94282e-30	GSVIVT01006794001	Polyphenol oxidase; contains IPR008922 (Uncharacterised domain, di-copper centre), IPR022740 (Polyphenol oxidase, C-terminal)	33.3178	4.74075e-20
GSVIVT01007372001	Putative serine/threonine-protein kinase receptor; contains IPR011009 (Protein kinase-like domain)	9.99265	9.15091e-06	GSVIVT01005135001	Oligopeptide transporter, putative; contains IPR004813 (Oligopeptide transporter, OPT superfamily)	2.7052	2.65073e-18	GSVIVT01006795001	Unknown protein	19.9	0.00473518
GSVIVT01007388001	AP2-like ethylene-responsive transcription factor; contains IPR016177 (DNA-binding, integrase-type)	3.03226	0.0190046	GSVIVT01005136001	5'-AMP-activated protein kinase subunit beta; contains IPR006828 (5-AMP-activated protein kinase, beta subunit, interaction domain), IPR014756 (Immunoglobulin E-set)	0.423042	3.14157e-09	GSVIVT01006876001	Aspartic proteinase nepenthesin-2, putative; contains IPR001461 (Peptidase A1), IPR021109 (Aspartic peptidase)	3.1176	0.00142907
GSVIVT01007435001	Stem-specific protein TSJT1, putative; contains IPR024286 (Domain of unknown function DUF3700)	7.7585	1.70892e-12	GSVIVT01005138001	Pollen Ole e 1 allergen and extensin family protein; contains IPR006041 (Pollen Ole e 1 allergen/extensin)	0.139084	2.21601e-30	GSVIVT01006895001	Aspartyl protease family protein; contains IPR001461 (Peptidase A1), IPR021109 (Aspartic peptidase)	8.72024	6.25906e-05
GSVIVT01007521001	Glyceraldehyde-3-phosphate dehydrogenase C2; contains IPR020831 (Glyceraldehyde/Erythrose phosphate dehydrogenase family)	0.496293	2.24139e-09	GSVIVT01005158001	Receptor-like protein kinase; contains IPR002902 (Gnk2-homologous domain), IPR011009 (Protein kinase-like domain), IPR013320 (Concanavalin A-like lectin/glucanase, subgroup)	26.8	2.61172e-29	GSVIVT01006942001	Probable receptor-like protein kinase; contains IPR011009 (Protein kinase-like domain)	6.98333	4.69346e-06
GSVIVT01007550001	Response regulator; contains IPR009057 (Homeodomain-like), IPR011006 (CheY-like superfamily), IPR017053 (Response regulator, plant B-type)	3.73554	0.03833	GSVIVT01005168001	Receptor-like protein kinase; contains IPR011009 (Protein kinase-like domain)	132.667	4.27669e-35	GSVIVT01006951001	Putative uncharacterized protein P0413C03.17	0.454118	0.000609967
GSVIVT01007551001	Purine transporter; contains IPR006043 (Xanthine/uracil/vitamin C permease)	0.00383877	2.01623e-30	GSVIVT01005169001	Cysteine-rich receptor-like protein kinase; contains IPR002902 (Gnk2-homologous domain)	16.8889	2.27936e-05	GSVIVT01006955001	(-)-ent-kaurene synthase; contains IPR008930 (Terpenoid cyclases/protein prenyltransferase alpha-alpha toroid), IPR008949 (Terpenoid synthase)	0.0367075	1.31728e-06
GSVIVT01007572001	HAD-superfamily hydrolase, subfamily IA, variant 3 containing protein, expressed; contains IPR006402 (HAD-superfamily hydrolase, subfamily IA, variant 3), IPR023214 (HAD-like domain)	6.4596	3.35006e-06	GSVIVT01005191001	Prolyl 4-hydroxylase alpha-2 subunit; contains IPR005123 (Oxoglutarate/iron-dependent dioxygenase)	2.18009	1.09447e-11	GSVIVT01006968001	Subtilisin-like protease; contains IPR015500 (Peptidase S8, subtilisin-related), IPR023828 (Peptidase S8, subtilisin, Ser-active site)	70.2419	1.70668e-45
GSVIVT01007576001	Pentatricopeptide repeat-containing protein, putative; contains IPR002885 (Pentatricopeptide repeat), IPR011990 (Tetratricopeptide-like helical)	3.76604	0.00114974	GSVIVT01005201001	Phosphoglycerate mutase, putative; contains IPR013078 (Histidine phosphatase superfamily, clade-1)	2.52239	0.0439288	GSVIVT01006970001	Subtilisin-like protease; contains IPR015500 (Peptidase S8, subtilisin-related), IPR023828 (Peptidase S8, subtilisin, Ser-active site)	57.0794	1.19158e-40
GSVIVT01007582001	Pectate lyase; contains IPR011050 (Pectin lyase fold/virulence factor), IPR018082 (AmbAllergen)	4.23196	0.000143857	GSVIVT01005210001	Plant-specific domain TIGR01615 family protein; contains IPR006502 (Protein of unknown function DUF506, plant)	4.51264	1.99626e-36	GSVIVT01006971001	Subtilisin-like protease; contains IPR015500 (Peptidase S8, subtilisin-related), IPR023828 (Peptidase S8, subtilisin, Ser-active site)	76.8	1.88648e-06
GSVIVT01007583001	BTB/POZ domain-containing protein; contains IPR000197 (Zinc finger, TAZ-type), IPR011333 (BTB/POZ fold)	0.356777	3.37502e-05	GSVIVT01005211001	Putative receptor-like protein kinase; contains IPR008985 (Concanavalin A-like lectin/glucanases superfamily), IPR011009 (Protein kinase-like domain)	3	0.0413739	GSVIVT01006972001	Subtilisin-like protease; contains IPR015500 (Peptidase S8, subtilisin-related), IPR023828 (Peptidase S8, subtilisin, Ser-active site)	76	2.0755e-08
GSVIVT01007585001	Cathepsin B-like cysteine proteinase 4; contains IPR013128 (Peptidase C1A, papain), IPR025660 (Cysteine peptidase, histidine active site), IPR025661 (Cysteine peptidase, asparagine active site)	0.29706	3.45791e-10	GSVIVT01005227001	Annexin A11; contains IPR008217 (Domain of unknown function DUF125, transmembrane)	23.25	0.00750654	GSVIVT01006973001	Subtilisin-like protease; contains IPR015500 (Peptidase S8, subtilisin-related)	28.7778	0.00292175
GSVIVT01007593001	Putative leucine-rich repeat receptor-like protein kinase family protein; contains IPR025875 (Leucine rich repeat 4)	30.9762	7.23459e-38	GSVIVT01005237001	F21O3.22 protein	2.0998	0.000604162	GSVIVT01006980001	Serine/threonine-protein kinase; contains IPR000742 (Epidermal growth factor-like domain), IPR000858 (S-locus glycoprotein), IPR003609 (Apple-like), IPR011009 (Protein kinase-like domain), IPR013320 (Concanavalin A-like lectin/glucanase, subgroup)	62.5882	9.10337e-18
GSVIVT01007597001	Alkaline alpha galactosidase; contains IPR008811 (Raffinose synthase), IPR013785 (Aldolase-type TIM barrel)	3.49029	0.0034482	GSVIVT01005249001	Ankyrin repeat-containing protein, putative	16.1933	1.74012e-27	GSVIVT01007006001	WRKY transcription factor, putative; contains IPR003657 (DNA-binding WRKY)	2.75946	0.0281515
GSVIVT01007601001	Copine, putative; contains IPR002035 (von Willebrand factor, type A), IPR010734 (Copine), IPR013083 (Zinc finger, RING/FYVE/PHD-type)	2.76761	0.00725282	GSVIVT01005250001	Ankyrin repeat-containing protein, putative; contains IPR020683 (Ankyrin repeat-containing domain), IPR026961 (PGG domain)	11.1561	4.79785e-37	GSVIVT01007007001	GRAS family transcription factor; contains IPR005202 (Transcription factor GRAS)	2.75631	0.0209133
GSVIVT01007619001	Protein kinase; contains IPR011009 (Protein kinase-like domain)	3.19404	0.000364543	GSVIVT01005271001	Putative terpenoid synthase 16; contains IPR008930 (Terpenoid cyclases/protein prenyltransferase alpha-alpha toroid), IPR008949 (Terpenoid synthase)	22.75	0.00419143	GSVIVT01007009001	Putative calcium-transporting ATPase; contains IPR001757 (Cation-transporting P-type ATPase), IPR023214 (HAD-like domain), IPR023298 (P-type ATPase, transmembrane domain)	0.357143	0.0374818
GSVIVT01007623001	Manganese-dependent ADP-ribose/CDP-alcohol diphosphatase; contains IPR004843 (Metallophosphoesterase domain)	0.470772	3.74613e-06	GSVIVT01005272001	Terpenoid synthase 19; contains IPR008930 (Terpenoid cyclases/protein prenyltransferase alpha-alpha toroid), IPR008949 (Terpenoid synthase)	21	7.23071e-06	GSVIVT01007026001	NBS-LRR disease resistance-like protein; contains IPR000767 (Disease resistance protein), IPR001611 (Leucine-rich repeat), IPR027417 (P-loop containing nucleoside triphosphate hydrolase)	7.01923	0.000189555
GSVIVT01007624001	High affinity nitrate transporter; contains IPR016605 (Transporter, high affinity nitrate, Nar2), IPR018466 (Cell wall beta-glucan synthesis)	5.525	0.00229963	GSVIVT01005278001	Flavoprotein wrbA, putative; contains IPR005025 (NADPH-dependent FMN reductase), IPR010089 (Flavoprotein WrbA)	3.07087	2.43859e-10	GSVIVT01007029001	Leucine-rich repeat-containing protein, putative; contains IPR000767 (Disease resistance protein), IPR001611 (Leucine-rich repeat), IPR025875 (Leucine rich repeat 4), IPR027417 (P-loop containing nucleoside triphosphate hydrolase)	5.88372	0.0240414
GSVIVT01007626001	IMP dehydrogenase/GMP reductase, putative	4.9061	0.00171558	GSVIVT01005303001	Flavoprotein wrbA, putative; contains IPR005025 (NADPH-dependent FMN reductase), IPR010089 (Flavoprotein WrbA)	3.31748	3.6243e-07	GSVIVT01007038001	Cellulose synthase-like protein; contains IPR005150 (Cellulose synthase)	19.5185	3.59114e-19
GSVIVT01007635001	AT5G28150-like protein; contains IPR008586 (Protein of unknown function DUF868, plant)	17.1605	1.03054e-11	GSVIVT01005305001	Flavoprotein wrbA, putative; contains IPR005025 (NADPH-dependent FMN reductase), IPR010089 (Flavoprotein WrbA)	2.5139	4.60283e-05	GSVIVT01007039001	Cellulose synthase-like protein; contains IPR005150 (Cellulose synthase)	41.0769	5.00041e-23
GSVIVT01007637001	Serine/threonine-protein kinase 4 homolog B; contains IPR011009 (Protein kinase-like domain)	2.84836	0.0193242	GSVIVT01005335001	Unknown protein	3.7911	0.0148203	GSVIVT01007042001	Cellulose synthase-like protein; contains IPR005150 (Cellulose synthase)	63.5556	4.81836e-15
GSVIVT01007644001	Unknown protein	8.41667	1.30122e-10	GSVIVT01005342001	Myb family transcription factor-like; contains IPR009057 (Homeodomain-like)	0.0732143	3.16036e-07	GSVIVT01007043001	Cellulose synthase-like protein; contains IPR005150 (Cellulose synthase)	26.6438	1.08183e-30
GSVIVT01007656001	C2 domain-containing protein; contains IPR004182 (GRAM), IPR008973 (C2 calcium/lipid-binding domain, CaLB)	0.152542	0.00466124	GSVIVT01005386001	Peroxidase 64, putative; contains IPR010255 (Haem peroxidase)	6.02439	0.00375064	GSVIVT01007052001	[Protein-PII] uridylyltransferase; contains IPR002912 (ACT domain)	0.308065	9.10108e-06
GSVIVT01007661001	Putative receptor kinase; contains IPR008985 (Concanavalin A-like lectin/glucanases superfamily), IPR011009 (Protein kinase-like domain)	3.40431	0.00290294	GSVIVT01005410001	Amine oxidase; contains IPR000269 (Copper amine oxidase)	0.491285	0.00373838	GSVIVT01007064001	Myb family transcription factor; contains IPR009057 (Homeodomain-like), IPR025756 (MYB-CC type transcription factor, LHEQLE-containing domain)	3.20523	0.0301379
GSVIVT01007669001	Amine oxidase; contains IPR000269 (Copper amine oxidase), IPR016024 (Armadillo-type fold)	0.456209	0.00115601	GSVIVT01005455001	1-aminocyclopropane-1-carboxylate synthase; contains IPR015424 (Pyridoxal phosphate-dependent transferase)	2.63692	0.000783936	GSVIVT01007072001	Clathrin assembly protein, putative; contains IPR008942 (ENTH/VHS), IPR011417 (AP180 N-terminal homology (ANTH) domain)	4.67526	0.000126109
GSVIVT01007670001	MYB transcription factor; contains IPR009057 (Homeodomain-like)	3.79404	0.0149927	GSVIVT01005456001	Receptor-like kinase; contains IPR001611 (Leucine-rich repeat), IPR011009 (Protein kinase-like domain)	3.05674	0.000430215	GSVIVT01007122001	Unknown protein	43	0.0051702
GSVIVT01007686001	Short-chain dehydrogenase/reductase family protein; contains IPR002347 (Glucose/ribitol dehydrogenase)	9.84783	4.66067e-10	GSVIVT01005518001	Adenine phosphoribosyltransferase-like protein; contains IPR000836 (Phosphoribosyltransferase domain)	0.389099	3.74934e-05	GSVIVT01007138001	Serine/threonine-protein kinase; contains IPR000742 (Epidermal growth factor-like domain), IPR000858 (S-locus glycoprotein), IPR003609 (Apple-like), IPR011009 (Protein kinase-like domain), IPR013320 (Concanavalin A-like lectin/glucanase, subgroup)	26.0526	8.19032e-16
GSVIVT01007706001	Putative receptor-like protein kinase; contains IPR002902 (Gnk2-homologous domain), IPR011009 (Protein kinase-like domain), IPR013320 (Concanavalin A-like lectin/glucanase, subgroup)	54.6	2.14288e-20	GSVIVT01005583001	Unknown protein	3.75266	0.000141348	GSVIVT01007143001	Disease resistance protein; contains IPR000767 (Disease resistance protein), IPR008808 (Powdery mildew resistance protein, RPW8 domain), IPR027417 (P-loop containing nucleoside triphosphate hydrolase)	11.7008	1.36859e-15
GSVIVT01007712001	Serine/threonine protein phosphatase 2A 55 kDa regulatory subunit B beta isoform; contains IPR000009 (Protein phosphatase 2A, regulatory subunit PR55), IPR015943 (WD40/YVTN repeat-like-containing domain)	7.14366	1.54329e-10	GSVIVT01005620001	Alkaline alpha-galactosidase; contains IPR008811 (Raffinose synthase), IPR013785 (Aldolase-type TIM barrel)	6.92857	0.00761923	GSVIVT01007144001	Disease resistance protein; contains IPR000767 (Disease resistance protein), IPR008808 (Powdery mildew resistance protein, RPW8 domain), IPR027417 (P-loop containing nucleoside triphosphate hydrolase)	4.67247	5.66846e-07
GSVIVT01007713001	Putative receptor-like protein kinase; contains IPR002902 (Gnk2-homologous domain), IPR011009 (Protein kinase-like domain), IPR013320 (Concanavalin A-like lectin/glucanase, subgroup)	11.1111	0.000202066	GSVIVT01005642001	Heavy metal transport/detoxification domain-containing protein	0.222584	2.32185e-23	GSVIVT01007146001	Disease resistance protein; contains IPR000767 (Disease resistance protein), IPR008808 (Powdery mildew resistance protein, RPW8 domain), IPR027417 (P-loop containing nucleoside triphosphate hydrolase)	5.64341	0.000346668
GSVIVT01007715001	Homeobox protein knotted-1, putative; contains IPR005539 (ELK), IPR005540 (KNOX1), IPR005541 (KNOX2), IPR009057 (Homeodomain-like)	70.75	3.87943e-05	GSVIVT01005643001	Heavy metal transport/detoxification domain-containing protein; contains IPR006121 (Heavy metal-associated domain, HMA)	0.192157	6.51945e-64	GSVIVT01007147001	Unknown protein	9.68056	3.59891e-06
GSVIVT01007718001	WD repeat-containing protein; contains IPR015943 (WD40/YVTN repeat-like-containing domain)	5.56164	5.67104e-07	GSVIVT01005704001	Serine/threonine-protein kinase; contains IPR011009 (Protein kinase-like domain), IPR021820 (S-locus receptor kinase, C-terminal)	25	2.47965e-13	GSVIVT01007183001	AT5g16250/T21H19_170	3.01136	0.00465336
GSVIVT01007721001	Wall-associated receptor kinase-like protein	0.383721	0.044468	GSVIVT01005713001	Serine/threonine-protein kinase; contains IPR000742 (Epidermal growth factor-like domain), IPR000858 (S-locus glycoprotein), IPR003609 (Apple-like), IPR011009 (Protein kinase-like domain), IPR013320 (Concanavalin A-like lectin/glucanase, subgroup)	6.68519	8.54195e-23	GSVIVT01007190001	Endochitinase (Chitinase); contains IPR016283 (Glycoside hydrolase, family 19), IPR023346 (Lysozyme-like domain)	315.833	1.6132e-22
GSVIVT01007740001	Transcription factor Myb; contains IPR009057 (Homeodomain-like)	6.60355	0.000510141	GSVIVT01005727001	V-type proton ATPase subunit G 1; contains IPR005124 (Vacuolar (H+)-ATPase G subunit)	0	0.0157803	GSVIVT01007194001	NAC domain protein,; contains IPR003441 (No apical meristem (NAM) protein)	5.61957	0.0131044
GSVIVT01007742001	Carbonic anhydrase; contains IPR001765 (Carbonic anhydrase)	8.76753	1.12785e-09	GSVIVT01005729001	Disease resistance protein (TIR-NBS-LRR class)	44	8.92538e-06	GSVIVT01007225001	Peroxidase; contains IPR010255 (Haem peroxidase)	76.5714	4.19721e-05
GSVIVT01007745001	Carbonic anhydrase; contains IPR001765 (Carbonic anhydrase)	7.38286	2.16618e-08	GSVIVT01005737001	UDP-glycosyltransferase 1; contains IPR002213 (UDP-glucuronosyl/UDP-glucosyltransferase)	0.351675	0.000155087	GSVIVT01007227001	Aspartic proteinase-like protein; contains IPR001461 (Peptidase A1), IPR021109 (Aspartic peptidase)	7.9446	5.53015e-10
GSVIVT01007754001	Poly [ADP-ribose] polymerase 15; contains IPR012317 (Poly(ADP-ribose) polymerase, catalytic domain), IPR022003 (RST domain of plant C-terminal)	0.471622	9.02576e-06	GSVIVT01005753001	Phosphate transporter 2-1; contains IPR001204 (Phosphate transporter)	3.42545	1.99251e-14	GSVIVT01007238001	Putative disease resistance protein; contains IPR002182 (NB-ARC), IPR027417 (P-loop containing nucleoside triphosphate hydrolase)	49.5	3.86422e-08
GSVIVT01007760001	Kinesin light chain, putative; contains IPR011990 (Tetratricopeptide-like helical)	0.279605	1.98563e-19	GSVIVT01005786001	Ring finger protein, putative	15.4615	0.00320308	GSVIVT01007242001	RPM1 interacting protein 4 transcript 2; contains IPR008700 (Pathogenic type III effector avirulence factor Avr cleavage site)	3.59928	0.0324828
GSVIVT01007784001	Aldehyde dehydrogenase; contains IPR016161 (Aldehyde/histidinol dehydrogenase)	0.259248	4.6938e-21	GSVIVT01005815001	Oxidoreductase; contains IPR005123 (Oxoglutarate/iron-dependent dioxygenase), IPR027443 (Isopenicillin N synthase-like)	0.450245	0.046333	GSVIVT01007243001	EH-domain-containing protein, putative; contains IPR000261 (EPS15 homology (EH)), IPR001401 (Dynamin, GTPase domain), IPR011992 (EF-hand-like domain), IPR027417 (P-loop containing nucleoside triphosphate hydrolase)	4.32075	0.0196169
GSVIVT01007789001	Trehalose-6-phosphate synthase, putative; contains IPR001830 (Glycosyl transferase, family 20), IPR006379 (HAD-superfamily hydrolase, subfamily IIB), IPR023214 (HAD-like domain)	9.88222	2.24999e-18	GSVIVT01005833001	Lysine ketoglutarate reductase trans-splicing-like protein; contains IPR007877 (Protein of unknown function DUF707)	0.345409	5.38762e-09	GSVIVT01007278001	Squalene monooxygenase, putative; contains IPR003042 (Aromatic-ring hydroxylase-like)	0.350763	3.03868e-05
GSVIVT01007791001	NHL repeat-containing protein	2.74876	0.0263289	GSVIVT01005836001	Putative 3'(2'),5'-bisphosphate nucleotidase; contains IPR000760 (Inositol monophosphatase)	2.23109	1.77047e-05	GSVIVT01007286001	Pistil-specific extensin-like protein; contains IPR003882 (Pistil-specific extensin-like protein), IPR006041 (Pollen Ole e 1 allergen/extensin)	0.045261	2.10689e-51
GSVIVT01007796001	Basic helix-loop-helix protein, putative; contains IPR025610 (Transcription factor MYC/MYB N-terminal)	8.13333	0.0185218	GSVIVT01005839001	Unknown protein	22.9149	2.42737e-05	GSVIVT01007332001	3-ketoacyl-CoA thiolase; contains IPR002155 (Thiolase), IPR016039 (Thiolase-like)	2.39873	0.0337646
GSVIVT01007815001	UDP-glycosyltransferase 1; contains IPR002213 (UDP-glucuronosyl/UDP-glucosyltransferase)	5.74126	3.2607e-09	GSVIVT01005840001	Putative NADH-dehydrogenase; contains IPR013027 (FAD-dependent pyridine nucleotide-disulphide oxidoreductase), IPR023753 (Pyridine nucleotide-disulphide oxidoreductase, FAD/NAD(P)-binding domain)	12.5341	2.09661e-26	GSVIVT01007338001	BHLH domain class transcription factor	4.20222	0.0214354
GSVIVT01007819001	HhH-GPD base excision DNA repair protein-related protein; contains IPR011257 (DNA glycosylase), IPR023170 (Helix-turn-helix, base-excision DNA repair, C-terminal)	4.77559	4.69683e-05	GSVIVT01005870001	Transporter-like protein; contains IPR011701 (Major facilitator superfamily), IPR016196 (Major facilitator superfamily domain, general substrate transporter)	2.06752	0.000115715	GSVIVT01007344001	Emb|CAB87938.1	3.15725	0.0439464
GSVIVT01007821001	SAM domain family protein; contains IPR013761 (Sterile alpha motif/pointed domain)	5.03394	4.15051e-08	GSVIVT01005871001	Unknown protein	26.2744	1.00141e-120	GSVIVT01007371001	S-receptor kinase-like protein 1; contains IPR011009 (Protein kinase-like domain), IPR013320 (Concanavalin A-like lectin/glucanase, subgroup), IPR017853 (Glycoside hydrolase, superfamily)	7.9403	2.70136e-07
GSVIVT01007823001	Unknown protein	7.4684	4.44621e-08	GSVIVT01005877001	Dehydration stress-induced protein; contains IPR008976 (Lipase/lipooxygenase, PLAT/LH2)	5.68228	6.34934e-33	GSVIVT01007388001	AP2-like ethylene-responsive transcription factor; contains IPR016177 (DNA-binding, integrase-type)	7.26	0.000591355
GSVIVT01007834001	Arginine/serine-rich coiled coil protein, putative	4.70326	3.59479e-06	GSVIVT01005906001	Receptor kinase, putative, expressed; contains IPR013320 (Concanavalin A-like lectin/glucanase, subgroup), IPR025287 (Wall-associated receptor kinase galacturonan-binding domain)	27.4062	3.73118e-59	GSVIVT01007429001	Lysosomal Pro-X carboxypeptidase; contains IPR008758 (Peptidase S28)	2.40096	0.0482131
GSVIVT01007836001	Formin-like protein; contains IPR002921 (Lipase, class 3), IPR003104 (Actin-binding FH2/DRF autoregulatory)	11.1104	4.69325e-17	GSVIVT01005928001	Myosin-3	0.377574	3.94213e-06	GSVIVT01007435001	Stem-specific protein TSJT1, putative; contains IPR024286 (Domain of unknown function DUF3700)	2.76245	0.0103972
GSVIVT01007841001	Protein kinase 2; contains IPR000961 (AGC-kinase, C-terminal), IPR011009 (Protein kinase-like domain)	6.59259	2.54773e-09	GSVIVT01005930001	Putative growth regulator protein; contains IPR019378 (GDP-fucose protein O-fucosyltransferase)	3.81974	1.05726e-44	GSVIVT01007446001	Serine/threonine protein kinase; contains IPR011009 (Protein kinase-like domain)	2.69142	0.0156026
GSVIVT01007847001	Microtubule-associated protein TORTIFOLIA1, putative; contains IPR016024 (Armadillo-type fold)	0.0995986	3.85917e-43	GSVIVT01005934001	MADS-box transcription factor; contains IPR002100 (Transcription factor, MADS-box), IPR002487 (Transcription factor, K-box)	0.212252	7.01571e-19	GSVIVT01007452001	Patatin-like protein 3; contains IPR016035 (Acyl transferase/acyl hydrolase/lysophospholipase)	7.20588	0.0151996
GSVIVT01007852001	Enhanced disease susceptibility 1; contains IPR002921 (Lipase, class 3)	34.3498	4.24502e-40	GSVIVT01005971001	Monoglyceride lipase; contains IPR000073 (Alpha/beta hydrolase fold-1), IPR022742 (Alpha/beta hydrolase, N-terminal)	0.497666	5.78006e-14	GSVIVT01007522001	Trihelix transcription factor GT-1; contains IPR009057 (Homeodomain-like)	0.296296	2.18825e-10
GSVIVT01007855001	Enhanced disease susceptibility 1 protein	78.1341	2.26884e-25	GSVIVT01005975001	3-ketoacyl-CoA synthase; contains IPR016039 (Thiolase-like)	0.498401	2.29212e-09	GSVIVT01007554001	GDSL esterase/lipase; contains IPR001087 (Lipase, GDSL)	26.7205	2.09566e-34
GSVIVT01007856001	Enhanced disease susceptibility 1; contains IPR002921 (Lipase, class 3)	56.4795	6.46242e-42	GSVIVT01005992001	N-acetylated-alpha-linked acidic dipeptidase 2; contains IPR007484 (Peptidase M28)	0.406191	0.00771793	GSVIVT01007562001	RPM1 interacting protein 4 transcript 2; contains IPR008700 (Pathogenic type III effector avirulence factor Avr cleavage site)	0.388375	0.00177436
GSVIVT01007857001	Enhanced disease susceptibility 1; contains IPR002921 (Lipase, class 3)	18.7308	0.003478	GSVIVT01005996001	Legume lectin, beta domain; contains IPR010341 (Protein of unknown function DUF936, plant)	0.367299	3.26258e-05	GSVIVT01007572001	HAD-superfamily hydrolase, subfamily IA, variant 3 containing protein, expressed; contains IPR006402 (HAD-superfamily hydrolase, subfamily IA, variant 3), IPR023214 (HAD-like domain)	3.716	0.0176274
GSVIVT01007860001	Enhanced disease susceptibility 1; contains IPR002921 (Lipase, class 3)	25.271	9.92156e-25	GSVIVT01005997001	Auxin-regulated protein, putative, expressed; contains IPR010369 (Protein of unknown function DUF966)	0.140391	2.62233e-14	GSVIVT01007582001	Pectate lyase; contains IPR011050 (Pectin lyase fold/virulence factor), IPR018082 (AmbAllergen)	5.82075	0.000515793
GSVIVT01007863001	Exocyst complex component; contains IPR004140 (Exocyst complex protein Exo70), IPR016159 (Cullin repeat-like-containing domain)	5.54717	1.85799e-08	GSVIVT01006001001	Non-specific lipid-transfer protein; contains IPR000528 (Plant lipid transfer protein/Par allergen), IPR016140 (Bifunctional inhibitor/plant lipid transfer protein/seed storage helical domain)	0.0389282	2.89202e-59	GSVIVT01007583001	BTB/POZ domain-containing protein; contains IPR000197 (Zinc finger, TAZ-type), IPR011333 (BTB/POZ fold)	2.69947	0.0243287
GSVIVT01007880001	Chaperone clpb, putative; contains IPR001270 (Chaperonin ClpA/B), IPR004176 (Clp, N-terminal), IPR019489 (Clp ATPase, C-terminal), IPR023150 (Double Clp-N motif), IPR027417 (P-loop containing nucleoside triphosphate hydrolase)	4.16821	1.37482e-06	GSVIVT01006002001	Carboxyl-terminal peptidase; contains IPR004314 (Domain of unknown function DUF239), IPR025521 (Domain of unknown function DUF4409)	2.00868	0.000610858	GSVIVT01007585001	Cathepsin B-like cysteine proteinase 4; contains IPR013128 (Peptidase C1A, papain), IPR025660 (Cysteine peptidase, histidine active site), IPR025661 (Cysteine peptidase, asparagine active site)	3.17173	0.000686829
GSVIVT01007896001	UDP-glycosyltransferase 1; contains IPR002213 (UDP-glucuronosyl/UDP-glucosyltransferase)	5.7037	0.00573598	GSVIVT01006023001	Adiponectin receptor protein; contains IPR004254 (Hly-III-related)	0.35759	7.08162e-16	GSVIVT01007593001	Putative leucine-rich repeat receptor-like protein kinase family protein; contains IPR025875 (Leucine rich repeat 4)	18.8123	1.10487e-18
GSVIVT01007898001	UDP-glycosyltransferase 1; contains IPR002213 (UDP-glucuronosyl/UDP-glucosyltransferase)	17.1111	2.18827e-07	GSVIVT01006029001	WGS project CAID00000000 data, contig chromosome 01	2.66531	2.11753e-07	GSVIVT01007594001	Sieve element occlusion protein 1	20.6	0.000157115
GSVIVT01007909001	Diacylglycerol kinase 1, putative, expressed; contains IPR000756 (Diacylglycerol kinase, accessory domain), IPR001206 (Diacylglycerol kinase, catalytic domain), IPR002219 (Protein kinase C-like, phorbol ester/diacylglycerol binding), IPR016064 (ATP-NAD kinase-like domain)	3.36499	0.000350717	GSVIVT01006037001	Vacuolar-processing enzyme; contains IPR001096 (Peptidase C13, legumain)	0.0466123	5.73474e-282	GSVIVT01007597001	Alkaline alpha galactosidase; contains IPR008811 (Raffinose synthase), IPR013785 (Aldolase-type TIM barrel)	3.94819	0.00127351
GSVIVT01007915001	Remorin family protein; contains IPR005516 (Remorin, C-terminal)	4.22652	0.00431193	GSVIVT01006038001	Probable leucine-rich repeat receptor-like protein kinase; contains IPR001611 (Leucine-rich repeat), IPR013210 (Leucine-rich repeat-containing N-terminal, type 2)	2.21859	0.00123703	GSVIVT01007604001	Rhodanese-like family protein-like protein; contains IPR001763 (Rhodanese-like domain)	3.96465	0.00904866
GSVIVT01007921001	SNAP25 homologous protein SNAP33; contains IPR000727 (Target SNARE coiled-coil domain)	6.35874	1.3117e-11	GSVIVT01006039001	Putative hydrolase; contains IPR000073 (Alpha/beta hydrolase fold-1)	6.56391	1.82091e-14	GSVIVT01007619001	Protein kinase; contains IPR011009 (Protein kinase-like domain)	4.43328	6.18842e-08
GSVIVT01007922001	Unknown protein	3.43375	0.0135684	GSVIVT01006040001	Wall-associated receptor kinase-like protein; contains IPR025287 (Wall-associated receptor kinase galacturonan-binding domain)	0.0613569	9.00702e-47	GSVIVT01007621001	Quinolinate synthase; contains IPR003473 (Quinolinate synthetase A), IPR003808 (Fe-S metabolism associated domain, SufE-like)	2.88769	0.00423873
GSVIVT01007927001	Zinc finger protein, putative; contains IPR015880 (Zinc finger, C2H2-like)	0.172684	5.69381e-23	GSVIVT01006056001	N-acetylated-alpha-linked acidic dipeptidase 2; contains IPR007484 (Peptidase M28)	0.49239	7.30221e-06	GSVIVT01007624001	High affinity nitrate transporter; contains IPR016605 (Transporter, high affinity nitrate, Nar2), IPR018466 (Cell wall beta-glucan synthesis)	8.31132	4.47137e-08
GSVIVT01007933001	Flavin-containing monooxygenase family protein; contains IPR020946 (Flavin monooxygenase-like)	72.0455	1.77308e-22	GSVIVT01006063001	Receptor-like kinase; contains IPR001611 (Leucine-rich repeat), IPR011009 (Protein kinase-like domain), IPR013210 (Leucine-rich repeat-containing N-terminal, type 2), IPR013320 (Concanavalin A-like lectin/glucanase, subgroup)	3.7292	2.98652e-33	GSVIVT01007632001	Putative uncharacterized protein P0456E05.22	4.05769	0.0196199
GSVIVT01007934001	Flavin-containing monooxygenase family protein; contains IPR020946 (Flavin monooxygenase-like)	76	0.00140577	GSVIVT01006080001	Sodium-dependent transporter family protein; contains IPR001898 (Sodium/sulphate symporter)	6.0341	2.70894e-54	GSVIVT01007635001	AT5G28150-like protein; contains IPR008586 (Protein of unknown function DUF868, plant)	21.45	9.94111e-05
GSVIVT01007940001	dCTP pyrophosphatase; contains IPR004518 (NTP pyrophosphohydrolase MazG, putative catalytic core), IPR009039 (EAR)	16.55	7.53978e-07	GSVIVT01006081001	Cytokinin oxidase/dehydrogenase; contains IPR016164 (FAD-linked oxidase-like, C-terminal), IPR016166 (FAD-binding, type 2), IPR016170 (Vanillyl-alcohol oxidase/Cytokinin dehydrogenase C-terminal domain)	0.263393	0.000889807	GSVIVT01007637001	Serine/threonine-protein kinase 4 homolog B; contains IPR011009 (Protein kinase-like domain)	3.04706	0.00830514
GSVIVT01007941001	Unknown protein	7.51007	2.46481e-08	GSVIVT01006103001	Long-chain-alcohol O-fatty-acyltransferase family protein	3.39024	1.48662e-07	GSVIVT01007644001	Unknown protein	19.5339	1.48112e-22
GSVIVT01007942001	Zinc finger RNA-binding protein 2; contains IPR003604 (Zinc finger, U1-type)	9.43407	2.50633e-08	GSVIVT01006114001	NADH dehydrogenase; contains IPR013027 (FAD-dependent pyridine nucleotide-disulphide oxidoreductase), IPR023753 (Pyridine nucleotide-disulphide oxidoreductase, FAD/NAD(P)-binding domain)	12.15	0.00011591	GSVIVT01007649001	Multidrug resistance protein MdtK; contains IPR002528 (Multi antimicrobial extrusion protein)	5.25	0.0170068
GSVIVT01007950001	Unknown protein	4.67114	0.0213876	GSVIVT01006115001	Putative uncharacterized protein OSJNBa0072I06.32; contains IPR021374 (Protein of unknown function DUF2996)	2.95455	0.0370171	GSVIVT01007659001	Octicosapeptide/Phox/Bem1p domain-containing protein kinase; contains IPR000270 (Phox/Bem1p)	6.28846	3.1939e-08
GSVIVT01007951001	Unknown protein	0.302198	0.0104946	GSVIVT01006118001	Serine/threonine-protein kinase; contains IPR011009 (Protein kinase-like domain), IPR013320 (Concanavalin A-like lectin/glucanase, subgroup)	4.11429	0.0102888	GSVIVT01007661001	Putative receptor kinase; contains IPR008985 (Concanavalin A-like lectin/glucanases superfamily), IPR011009 (Protein kinase-like domain)	3.41331	0.00143446
GSVIVT01007961001	LON peptidase N-terminal domain and RING finger protein 2; contains IPR003111 (Peptidase S16, lon N-terminal), IPR011990 (Tetratricopeptide-like helical), IPR013083 (Zinc finger, RING/FYVE/PHD-type), IPR015947 (PUA-like domain)	3.49117	0.00557483	GSVIVT01006120001	Unknown protein	3.14906	0.00292196	GSVIVT01007662001	Ferric reductase oxidase; contains IPR013121 (Ferric reductase, NAD binding), IPR013130 (Ferric reductase transmembrane component-like domain), IPR017927 (Ferredoxin reductase-type FAD-binding domain)	34.6667	0.00534851
GSVIVT01007982001	NAC domain-containing protein 21/22, putative; contains IPR003441 (No apical meristem (NAM) protein)	3.22896	0.000369347	GSVIVT01006143001	Receptor-like protein kinase; contains IPR011009 (Protein kinase-like domain)	52.6	3.97914e-19	GSVIVT01007669001	Amine oxidase; contains IPR000269 (Copper amine oxidase), IPR016024 (Armadillo-type fold)	0.317196	5.48582e-16
GSVIVT01007992001	Dof zinc finger protein; contains IPR003851 (Zinc finger, Dof-type)	3.13171	0.00632975	GSVIVT01006146001	F-box family protein; contains IPR001810 (F-box domain, cyclin-like)	2.84256	5.96607e-08	GSVIVT01007670001	MYB transcription factor; contains IPR009057 (Homeodomain-like)	12.2885	0.00130965
GSVIVT01007993001	Unknown protein	0.431575	1.6718e-08	GSVIVT01006148001	Phenylalanine ammonia-lyase; contains IPR001106 (Aromatic amino acid lyase), IPR008948 (L-Aspartase-like)	10.4332	8.1537e-64	GSVIVT01007679001	Tryptophan aminotransferase-like protein 2; contains IPR015424 (Pyridoxal phosphate-dependent transferase)	5.03797	0.0123804
GSVIVT01007995001	GDSL esterase/lipase; contains IPR001087 (Lipase, GDSL)	0.0208877	2.75017e-13	GSVIVT01006150001	Cytokinin oxidase/dehydrogenase; contains IPR016164 (FAD-linked oxidase-like, C-terminal), IPR016166 (FAD-binding, type 2), IPR016170 (Vanillyl-alcohol oxidase/Cytokinin dehydrogenase C-terminal domain)	0.297674	0.00175179	GSVIVT01007682001	RNA-binding protein; contains IPR000467 (G-patch domain)	3.45769	0.0133655
GSVIVT01008005001	MYB transcription factor; contains IPR009057 (Homeodomain-like)	5.85256	1.7548e-06	GSVIVT01006151001	Serine/threonine-protein kinase; contains IPR011009 (Protein kinase-like domain)	8.22581	6.22267e-05	GSVIVT01007686001	Short-chain dehydrogenase/reductase family protein; contains IPR002347 (Glucose/ribitol dehydrogenase)	14.7436	7.94841e-06
GSVIVT01008021001	Phytochrome kinase substrate, putative	0.197835	9.14467e-12	GSVIVT01006154001	Acid beta-fructofuranosidase; contains IPR001362 (Glycoside hydrolase, family 32), IPR023296 (Glycosyl hydrolase, five-bladed beta-propellor domain)	3.88086	1.13482e-08	GSVIVT01007706001	Putative receptor-like protein kinase; contains IPR002902 (Gnk2-homologous domain), IPR011009 (Protein kinase-like domain), IPR013320 (Concanavalin A-like lectin/glucanase, subgroup)	6.95364	6.81821e-08
GSVIVT01008023001	Transcription factor, putative; contains IPR005333 (Transcription factor, TCP)	10.6762	2.32264e-07	GSVIVT01006157001	Probable receptor-like protein kinase; contains IPR011009 (Protein kinase-like domain)	8.60976	4.93025e-06	GSVIVT01007707001	Leucine-rich repeat receptor-like protein kinase; contains IPR001611 (Leucine-rich repeat), IPR013210 (Leucine-rich repeat-containing N-terminal, type 2), IPR025875 (Leucine rich repeat 4)	11.8889	0.00971401
GSVIVT01008040001	Putative ABC transporter ATP-binding protein PF0528; contains IPR026082 (ABC transporter A, ABCA), IPR027417 (P-loop containing nucleoside triphosphate hydrolase)	2.90219	0.00605043	GSVIVT01006160001	Asparagine--tRNA ligase, putative; contains IPR018150 (Aminoacyl-tRNA synthetase, class II (D/K/N)-like)	6.35294	0.039937	GSVIVT01007712001	Serine/threonine protein phosphatase 2A 55 kDa regulatory subunit B beta isoform; contains IPR000009 (Protein phosphatase 2A, regulatory subunit PR55), IPR015943 (WD40/YVTN repeat-like-containing domain)	3.79698	0.000191484
GSVIVT01008042001	ATP-binding cassette transporter subfamily A; contains IPR026082 (ABC transporter A, ABCA), IPR027417 (P-loop containing nucleoside triphosphate hydrolase)	6.7126	1.1671e-10	GSVIVT01006161001	Glycogenin-2; contains IPR002495 (Glycosyl transferase, family 8)	4.12158	3.31699e-34	GSVIVT01007713001	Putative receptor-like protein kinase; contains IPR002902 (Gnk2-homologous domain), IPR011009 (Protein kinase-like domain), IPR013320 (Concanavalin A-like lectin/glucanase, subgroup)	38.5556	4.08359e-13
GSVIVT01008048001	2-aminoethanethiol dioxygenase; contains IPR012864 (Cysteamine dioxygenase), IPR014710 (RmlC-like jelly roll fold)	3.54995	0.000197708	GSVIVT01006231001	Unknown protein	5.62083	1.11098e-24	GSVIVT01007731001	Myb; contains IPR009057 (Homeodomain-like)	0.114953	1.3026e-14
GSVIVT01008052001	Isochorismate synthase, putative; contains IPR004561 (Isochorismate synthase)	4.48113	0.00268254	GSVIVT01006232001	Gb|AAD28645.1; contains IPR008700 (Pathogenic type III effector avirulence factor Avr cleavage site)	6	0.0134174	GSVIVT01007733001	Boron transporter; contains IPR003020 (Bicarbonate transporter, eukaryotic)	3.55536	0.000161602
GSVIVT01008054001	Unknown protein	5.25439	0.0305859	GSVIVT01006243001	Disease resistance protein; contains IPR000767 (Disease resistance protein), IPR025875 (Leucine rich repeat 4), IPR027417 (P-loop containing nucleoside triphosphate hydrolase)	4.21127	1.09029e-05	GSVIVT01007742001	Carbonic anhydrase; contains IPR001765 (Carbonic anhydrase)	9.67513	5.99165e-13
GSVIVT01008055001	Unknown protein	6.93913	0.000488909	GSVIVT01006274001	Exostosin family protein; contains IPR004263 (Exostosin-like)	0.290391	7.60551e-18	GSVIVT01007745001	Carbonic anhydrase; contains IPR001765 (Carbonic anhydrase)	5.70054	8.8606e-09
GSVIVT01008056001	16.6 kDa heat shock protein; contains IPR008978 (HSP20-like chaperone)	13.7447	0.030279	GSVIVT01006299001	Lectin receptor-like kinase Tg-20; contains IPR008985 (Concanavalin A-like lectin/glucanases superfamily), IPR011009 (Protein kinase-like domain)	12.8571	0.00476463	GSVIVT01007758001	Dof zinc finger protein; contains IPR003851 (Zinc finger, Dof-type)	4.67404	4.26331e-05
GSVIVT01008063001	DUF1118-domain-containing protein; contains IPR009500 (Protein of unknown function DUF1118)	3.11769	0.00562567	GSVIVT01006303001	Alcohol dehydrogenase, putative; contains IPR002085 (Alcohol dehydrogenase superfamily, zinc-type), IPR011032 (GroES-like), IPR013149 (Alcohol dehydrogenase, C-terminal), IPR016040 (NAD(P)-binding domain)	2.80082	1.87372e-15	GSVIVT01007789001	Trehalose-6-phosphate synthase, putative; contains IPR001830 (Glycosyl transferase, family 20), IPR006379 (HAD-superfamily hydrolase, subfamily IIB), IPR023214 (HAD-like domain)	5.14022	9.16296e-09
GSVIVT01008065001	Homeobox-leucine zipper-like protein; contains IPR003106 (Leucine zipper, homeobox-associated), IPR009057 (Homeodomain-like)	9.47145	1.12255e-19	GSVIVT01006308001	Alcohol dehydrogenase, putative; contains IPR002085 (Alcohol dehydrogenase superfamily, zinc-type), IPR011032 (GroES-like), IPR013149 (Alcohol dehydrogenase, C-terminal), IPR016040 (NAD(P)-binding domain)	0.279441	2.76447e-16	GSVIVT01007814001	Thiol-disulfide oxidoreductase DCC; contains IPR007263 (Putative thiol-disulphide oxidoreductase DCC), IPR012336 (Thioredoxin-like fold)	0.412088	0.00223268
GSVIVT01008069001	Short chain alcohol dehydrogenase, putative; contains IPR002347 (Glucose/ribitol dehydrogenase)	0.154473	6.73363e-27	GSVIVT01006310001	Alcohol dehydrogenase, putative; contains IPR002085 (Alcohol dehydrogenase superfamily, zinc-type), IPR011032 (GroES-like), IPR013149 (Alcohol dehydrogenase, C-terminal), IPR016040 (NAD(P)-binding domain)	0.234657	2.71141e-07	GSVIVT01007815001	UDP-glycosyltransferase 1; contains IPR002213 (UDP-glucuronosyl/UDP-glucosyltransferase)	6.86082	2.69344e-12
GSVIVT01008072001	Probable peptide/nitrate transporter; contains IPR000109 (Proton-dependent oligopeptide transporter family), IPR016196 (Major facilitator superfamily domain, general substrate transporter)	97.5714	7.63868e-18	GSVIVT01006315001	Serine/threonine-protein kinase; contains IPR000742 (Epidermal growth factor-like domain), IPR000858 (S-locus glycoprotein), IPR003609 (Apple-like), IPR011009 (Protein kinase-like domain), IPR013320 (Concanavalin A-like lectin/glucanase, subgroup), IPR021820 (S-locus receptor kinase, C-terminal)	32.3571	9.59474e-32	GSVIVT01007819001	HhH-GPD base excision DNA repair protein-related protein; contains IPR011257 (DNA glycosylase), IPR023170 (Helix-turn-helix, base-excision DNA repair, C-terminal)	9.75214	1.9237e-09
GSVIVT01008073001	Probable peptide/nitrate transporter; contains IPR000109 (Proton-dependent oligopeptide transporter family), IPR016196 (Major facilitator superfamily domain, general substrate transporter)	5.17778	5.65399e-07	GSVIVT01006316001	Serine/threonine-protein kinase; contains IPR000742 (Epidermal growth factor-like domain), IPR000858 (S-locus glycoprotein), IPR003609 (Apple-like), IPR011009 (Protein kinase-like domain), IPR013320 (Concanavalin A-like lectin/glucanase, subgroup), IPR021820 (S-locus receptor kinase, C-terminal)	17.4839	1.4203e-16	GSVIVT01007821001	SAM domain family protein; contains IPR013761 (Sterile alpha motif/pointed domain)	5.05734	4.92582e-08
GSVIVT01008076001	Chaperone protein dnaJ, putative; contains IPR001623 (DnaJ domain), IPR002939 (Chaperone DnaJ, C-terminal)	2.79305	0.0115682	GSVIVT01006320001	Serine/threonine-protein kinase; contains IPR000742 (Epidermal growth factor-like domain), IPR000858 (S-locus glycoprotein), IPR001480 (Bulb-type lectin domain), IPR011009 (Protein kinase-like domain), IPR013320 (Concanavalin A-like lectin/glucanase, subgroup)	5.24324	3.09536e-05	GSVIVT01007825001	F-box and wd40 domain protein, putative; contains IPR015943 (WD40/YVTN repeat-like-containing domain)	6.73063	3.18669e-06
GSVIVT01008077001	Calcium dependent protein kinase 10; contains IPR011009 (Protein kinase-like domain), IPR011992 (EF-hand-like domain)	2.55675	0.0335083	GSVIVT01006347001	N-acetylated-alpha-linked acidic dipeptidase 2; contains IPR007484 (Peptidase M28)	0.464333	1.2387e-05	GSVIVT01007827001	Betaine-aldehyde dehydrogenase; contains IPR016161 (Aldehyde/histidinol dehydrogenase)	3.67726	0.00158263
GSVIVT01008078001	Pentatricopeptide repeat-containing protein, putative; contains IPR002885 (Pentatricopeptide repeat), IPR011990 (Tetratricopeptide-like helical)	3.22777	0.00121198	GSVIVT01006353001	Serine/threonine-protein kinase; contains IPR000742 (Epidermal growth factor-like domain), IPR000858 (S-locus glycoprotein), IPR003609 (Apple-like), IPR011009 (Protein kinase-like domain), IPR013320 (Concanavalin A-like lectin/glucanase, subgroup), IPR021820 (S-locus receptor kinase, C-terminal), IPR022126 (S-locus, receptor kinase)	21.2308	3.75329e-111	GSVIVT01007834001	Arginine/serine-rich coiled coil protein, putative	3.52941	0.00256659
GSVIVT01008081001	RING finger and CHY zinc finger domain-containing protein; contains IPR004039 (Rubredoxin-type fold), IPR008913 (Zinc finger, CHY-type), IPR013083 (Zinc finger, RING/FYVE/PHD-type), IPR017921 (Zinc finger, CTCHY-type)	3.48502	0.000495433	GSVIVT01006366001	Gb|AAF17687.1; contains IPR007650 (Protein of unknown function DUF581)	3.2042	1.40252e-05	GSVIVT01007835001	Response regulator 6; contains IPR011006 (CheY-like superfamily)	4.66163	1.7154e-05
GSVIVT01008084001	Nodulin family protein; contains IPR010658 (Nodulin-like), IPR016196 (Major facilitator superfamily domain, general substrate transporter)	4.52586	0.00396894	GSVIVT01006367001	3-hydroxyacyl-[acyl-carrier-protein] dehydratase FabZ; contains IPR010084 (Beta-hydroxyacyl-(acyl-carrier-protein) dehydratase FabZ)	0.345948	3.22555e-35	GSVIVT01007836001	Formin-like protein; contains IPR002921 (Lipase, class 3), IPR003104 (Actin-binding FH2/DRF autoregulatory)	19.5736	3.21168e-28
GSVIVT01008092001	Dynein light chain 1 cytoplasmic-like protein; contains IPR001372 (Dynein light chain, type 1/2)	4.14615	0.000196846	GSVIVT01006370001	3-hydroxyacyl-[acyl-carrier-protein] dehydratase FabZ	0.302463	1.13576e-15	GSVIVT01007841001	Protein kinase 2; contains IPR000961 (AGC-kinase, C-terminal), IPR011009 (Protein kinase-like domain)	5.85484	7.46666e-07
GSVIVT01008094001	Germin-like protein; contains IPR001929 (Germin)	11.549	2.07586e-05	GSVIVT01006372001	Glucan 1,3-beta-glucosidase; contains IPR008999 (Actin cross-linking), IPR010431 (Fascin), IPR017853 (Glycoside hydrolase, superfamily)	2.55219	0.000116499	GSVIVT01007848001	Glycerophosphoryl diester phosphodiesterase, putative; contains IPR004129 (Glycerophosphoryl diester phosphodiesterase)	6.40341	3.79577e-08
GSVIVT01008104001	Ninja-family protein 8; contains IPR012463 (Protein of unknown function DUF1675)	0.140625	2.69404e-08	GSVIVT01006374001	Pollen-specific protein C13, putative; contains IPR006041 (Pollen Ole e 1 allergen/extensin)	2.70625	1.59776e-29	GSVIVT01007852001	Enhanced disease susceptibility 1; contains IPR002921 (Lipase, class 3)	43.1892	2.32544e-31
GSVIVT01008106001	AT5g08050/F13G24_250; contains IPR009500 (Protein of unknown function DUF1118)	2.73633	0.0408804	GSVIVT01006397001	Receptor-like protein kinase; contains IPR011009 (Protein kinase-like domain)	3.86	0.000322756	GSVIVT01007855001	Enhanced disease susceptibility 1 protein	18.2857	0.00858434
GSVIVT01008123001	Unknown protein	0.438738	0.000109334	GSVIVT01006408001	Chaperone protein DNAj, putative; contains IPR001623 (DnaJ domain)	8.25743	3.92739e-08	GSVIVT01007856001	Enhanced disease susceptibility 1; contains IPR002921 (Lipase, class 3)	19.4615	4.88219e-22
GSVIVT01008129001	COBRA-like protein; contains IPR006918 (Glycosyl-phosphatidyl inositol-anchored, plant)	0.0390856	2.01624e-66	GSVIVT01006430001	Putative receptor-like protein kinase 4; contains IPR002902 (Gnk2-homologous domain), IPR011009 (Protein kinase-like domain), IPR013320 (Concanavalin A-like lectin/glucanase, subgroup)	275.231	2.83269e-229	GSVIVT01007857001	Enhanced disease susceptibility 1; contains IPR002921 (Lipase, class 3)	32.3333	0.00775563
GSVIVT01008134001	Unknown protein	15.2442	0.000294676	GSVIVT01006444001	Putative receptor-like protein kinase; contains IPR011009 (Protein kinase-like domain), IPR013320 (Concanavalin A-like lectin/glucanase, subgroup)	2.46692	1.22254e-08	GSVIVT01007860001	Enhanced disease susceptibility 1; contains IPR002921 (Lipase, class 3)	13.7622	4.71151e-15
GSVIVT01008135001	Unknown protein	13.7297	1.11594e-10	GSVIVT01006450001	Epoxide hydrolase; contains IPR000639 (Epoxide hydrolase-like)	3.77622	0.000184703	GSVIVT01007863001	Exocyst complex component; contains IPR004140 (Exocyst complex protein Exo70), IPR016159 (Cullin repeat-like-containing domain)	3.42115	0.000638355
GSVIVT01008139001	Putative MADS-box family transcription factor; contains IPR002100 (Transcription factor, MADS-box), IPR002487 (Transcription factor, K-box)	10.4478	1.08485e-12	GSVIVT01006452001	Epoxide hydrolase; contains IPR000073 (Alpha/beta hydrolase fold-1), IPR000639 (Epoxide hydrolase-like)	2.05147	2.25865e-06	GSVIVT01007873001	Glucan endo-1,3-beta-glucosidase-like protein; contains IPR012946 (X8)	0.366886	1.99158e-07
GSVIVT01008147001	Flavonol 3-sulfotransferase, putative; contains IPR000863 (Sulfotransferase domain), IPR027417 (P-loop containing nucleoside triphosphate hydrolase)	49.5	0.000406715	GSVIVT01006454001	Cinnamyl alcohol dehydrogenase-like protein; contains IPR002085 (Alcohol dehydrogenase superfamily, zinc-type), IPR011032 (GroES-like)	0	0.0493304	GSVIVT01007877001	Cytochrome P450 flavonoid 3',5'-hydroxylase; contains IPR001128 (Cytochrome P450)	0.253171	6.04117e-16
GSVIVT01008156001	Dof zinc finger protein; contains IPR003851 (Zinc finger, Dof-type)	4.60363	3.8473e-06	GSVIVT01006457001	Cinnamyl alcohol dehydrogenase 3; contains IPR002085 (Alcohol dehydrogenase superfamily, zinc-type), IPR013149 (Alcohol dehydrogenase, C-terminal), IPR016040 (NAD(P)-binding domain)	0.218935	2.26452e-05	GSVIVT01007878001	Cytochrome P450 flavonoid 3',5'-hydroxylase; contains IPR001128 (Cytochrome P450)	0.28581	2.29634e-18
GSVIVT01008161001	O-fucosyltransferase-like protein; contains IPR019378 (GDP-fucose protein O-fucosyltransferase)	0.458454	1.26852e-08	GSVIVT01006458001	Alcohol dehydrogenase, putative; contains IPR002085 (Alcohol dehydrogenase superfamily, zinc-type), IPR011032 (GroES-like), IPR013149 (Alcohol dehydrogenase, C-terminal), IPR016040 (NAD(P)-binding domain)	0.369091	1.21149e-09	GSVIVT01007898001	UDP-glycosyltransferase 1; contains IPR002213 (UDP-glucuronosyl/UDP-glucosyltransferase)	3	0.0323928
GSVIVT01008177001	Signal peptide peptidase SppA, 67K type; contains IPR002142 (Peptidase S49)	7.34091	0.0182363	GSVIVT01006462001	Alcohol dehydrogenase, putative; contains IPR002085 (Alcohol dehydrogenase superfamily, zinc-type), IPR011032 (GroES-like), IPR013149 (Alcohol dehydrogenase, C-terminal), IPR016040 (NAD(P)-binding domain)	2.81144	6.46348e-16	GSVIVT01007901001	UDP-glycosyltransferase 1; contains IPR002213 (UDP-glucuronosyl/UDP-glucosyltransferase)	10.7407	0.000126584
GSVIVT01008179001	DNA-directed RNA polymerase subunit beta''; contains IPR002142 (Peptidase S49), IPR007066 (RNA polymerase Rpb1, domain 3)	3.12397	0.0159301	GSVIVT01006482001	Cop1-interacting protein 7	2.94521	0.00772683	GSVIVT01007903001	UDP-glycosyltransferase 1; contains IPR002213 (UDP-glucuronosyl/UDP-glucosyltransferase)	9.56471	4.85155e-06
GSVIVT01008197001	Enolase, putative; contains IPR000941 (Enolase)	0.444542	5.44715e-10	GSVIVT01006484001	Alpha-galactosidase 2; contains IPR000111 (Glycoside hydrolase, clan GH-D), IPR013780 (Glycosyl hydrolase, family 13, all-beta)	75.8125	7.58831e-37	GSVIVT01007915001	Remorin family protein; contains IPR005516 (Remorin, C-terminal)	9.35185	0.00829989
GSVIVT01008198001	TETRASPANIN family protein; contains IPR018499 (Tetraspanin/Peripherin)	0.0242131	3.52775e-12	GSVIVT01006503001	Photosystem II CP47 chlorophyll apoprotein; contains IPR000932 (Photosystem antenna protein-like), IPR013082 (Photosystem II cytochrome b559, alpha subunit, lumenal region)	3.86792	0.00754686	GSVIVT01007921001	SNAP25 homologous protein SNAP33; contains IPR000727 (Target SNARE coiled-coil domain)	4.43066	2.9513e-07
GSVIVT01008200001	Acetyl-coenzyme A synthetase; contains IPR000873 (AMP-dependent synthetase/ligase), IPR025110 (Domain of unknown function DUF4009)	0.443228	0.0135873	GSVIVT01006508001	NADH dehydrogenase; contains IPR013027 (FAD-dependent pyridine nucleotide-disulphide oxidoreductase), IPR023753 (Pyridine nucleotide-disulphide oxidoreductase, FAD/NAD(P)-binding domain)	16.4524	1.43879e-08	GSVIVT01007922001	Unknown protein	6.96829	0.0360726
GSVIVT01008222001	Peptidyl-prolyl cis-trans isomerase; contains IPR002130 (Cyclophilin-like peptidyl-prolyl cis-trans isomerase domain)	18.1304	4.79512e-05	GSVIVT01006513001	F-box protein; contains IPR001810 (F-box domain, cyclin-like)	0.432967	0.00757507	GSVIVT01007933001	Flavin-containing monooxygenase family protein; contains IPR020946 (Flavin monooxygenase-like)	80.0833	3.04354e-14
GSVIVT01008223001	Universal stress protein family protein; contains IPR014729 (Rossmann-like alpha/beta/alpha sandwich fold)	4.05479	0.0129684	GSVIVT01006515001	Pro-resilin	5.72917	8.05395e-19	GSVIVT01007934001	Flavin-containing monooxygenase family protein; contains IPR020946 (Flavin monooxygenase-like)	15	0.0456768
GSVIVT01008228001	Oleosin; contains IPR000136 (Oleosin)	0.490085	0.0192496	GSVIVT01006526001	Serine/threonine-protein kinase; contains IPR011009 (Protein kinase-like domain), IPR013320 (Concanavalin A-like lectin/glucanase, subgroup)	25.2857	0.00280859	GSVIVT01007940001	dCTP pyrophosphatase; contains IPR004518 (NTP pyrophosphohydrolase MazG, putative catalytic core), IPR009039 (EAR)	0.48829	0.00813904
GSVIVT01008234001	Cycloidea-like protein group 1A; contains IPR005333 (Transcription factor, TCP)	4.36774	0.0131	GSVIVT01006533001	Senescence-associated protein DIN1, putative	0.134425	1.18889e-13	GSVIVT01007942001	Zinc finger RNA-binding protein 2; contains IPR003604 (Zinc finger, U1-type)	43.0455	1.06998e-09
GSVIVT01008239001	Family with sequence similarity 116, member A; contains IPR012860 (Arf3-interacting protein 1, N-terminal domain), IPR024224 (Uncharacterised protein family FAM116)	0.311849	1.60634e-11	GSVIVT01006594001	Clumping factor A	0.34998	2.82494e-28	GSVIVT01007950001	Unknown protein	12.5714	0.00053533
GSVIVT01008243001	Peptidase S8 and S53, subtilisin, kexin, sedolisin; 3 exoribonuclease	8.93651	0.00512893	GSVIVT01006600001	Ubiquitin ligase protein FANCL, putative; contains IPR019162 (Fanconi anemia complex, subunit FancL, WD-repeat containing domain), IPR026848 (E3 ubiquitin-protein ligase FANCL)	0.369464	0.0182841	GSVIVT01007965001	Pseudo response regulator; contains IPR010402 (CCT domain), IPR011006 (CheY-like superfamily)	2.79578	0.00790677
GSVIVT01008251001	Ankyrin repeat-containing protein, putative	8.07407	0.0113882	GSVIVT01006626001	UDP-glycosyltransferase 1; contains IPR002213 (UDP-glucuronosyl/UDP-glucosyltransferase), IPR002885 (Pentatricopeptide repeat)	4.0274	1.3047e-05	GSVIVT01007987001	Expansin 2; contains IPR007118 (Expansin/Lol pI), IPR014733 (Barwin-like endoglucanase)	0.442449	2.63248e-08
GSVIVT01008259001	Protein PLANT CADMIUM RESISTANCE 6; contains IPR006461 (Uncharacterised protein family Cys-rich)	6.85149	3.49641e-06	GSVIVT01006627001	HAD-superfamily hydrolase, subfamily IA, variant 3 containing protein, expressed; contains IPR005833 (Haloacid dehalogenase/epoxide hydrolase), IPR006402 (HAD-superfamily hydrolase, subfamily IA, variant 3), IPR023214 (HAD-like domain)	4	1.42501e-06	GSVIVT01007988001	Chlorophyll a-b binding protein 4, chloroplastic; contains IPR022796 (Chlorophyll A-B binding protein), IPR023329 (Chlorophyll a/b binding protein domain)	10.0641	3.00767e-18
GSVIVT01008262001	Cytochrome P450; contains IPR001128 (Cytochrome P450)	115	0.000145183	GSVIVT01006653001	Putative carboxyl-terminal proteinase; contains IPR004314 (Domain of unknown function DUF239)	2.27835	0.015595	GSVIVT01007991001	HNH endonuclease domain-containing protein, putative, expressed	5.01277	0.00106837
GSVIVT01008267001	Aspartyl protease family protein; contains IPR001461 (Peptidase A1), IPR021109 (Aspartic peptidase)	4.74268	2.88867e-08	GSVIVT01006656001	Tryptophan aminotransferase-like protein 2; contains IPR015424 (Pyridoxal phosphate-dependent transferase)	0.20425	8.04655e-26	GSVIVT01007995001	GDSL esterase/lipase; contains IPR001087 (Lipase, GDSL)	0.0148168	2.73336e-51
GSVIVT01008273001	Unknown protein	2.50494	0.0467962	GSVIVT01006662001	Photosystem II CP43 chlorophyll apoprotein; contains IPR000932 (Photosystem antenna protein-like)	5.46429	0.00694298	GSVIVT01008023001	Transcription factor, putative; contains IPR005333 (Transcription factor, TCP)	18.0833	1.19448e-05
GSVIVT01008297001	Synaptotagmin, putative; contains IPR008973 (C2 calcium/lipid-binding domain, CaLB)	4.87841	5.05952e-07	GSVIVT01006674001	Unknown protein	27.1787	3.53436e-30	GSVIVT01008025001	Transcription factor; contains IPR011598 (Myc-type, basic helix-loop-helix (bHLH) domain)	0.184932	3.0964e-15
GSVIVT01008309001	Putative receptor-like protein kinase; contains IPR011009 (Protein kinase-like domain), IPR013320 (Concanavalin A-like lectin/glucanase, subgroup)	4.87645	0.000123538	GSVIVT01006675001	Receptor protein kinase-like protein	7.63889	0.00147807	GSVIVT01008039001	Aldose-1-epimerase, putative; contains IPR008183 (Aldose 1-/Glucose-6-phosphate 1-epimerase), IPR011013 (Galactose mutarotase-like domain)	0.385922	8.18308e-07
GSVIVT01008316001	Putative uncharacterized protein F4F7.24; contains IPR012438 (Protein of unknown function DUF1639)	4.29897	0.0117277	GSVIVT01006683001	Putative receptor-like protein kinase 4; contains IPR002902 (Gnk2-homologous domain), IPR011009 (Protein kinase-like domain), IPR013320 (Concanavalin A-like lectin/glucanase, subgroup)	50	3.16624e-07	GSVIVT01008040001	Putative ABC transporter ATP-binding protein PF0528; contains IPR026082 (ABC transporter A, ABCA), IPR027417 (P-loop containing nucleoside triphosphate hydrolase)	3.36047	0.000593103
GSVIVT01008317001	Zinc finger protein, putative; contains IPR004039 (Rubredoxin-type fold), IPR008913 (Zinc finger, CHY-type), IPR012312 (Haemerythrin/HHE cation-binding motif), IPR013083 (Zinc finger, RING/FYVE/PHD-type), IPR017921 (Zinc finger, CTCHY-type)	4.93478	4.61027e-05	GSVIVT01006684001	RPM1 interacting protein 4 transcript 2; contains IPR008700 (Pathogenic type III effector avirulence factor Avr cleavage site)	0.273125	1.65274e-06	GSVIVT01008042001	ATP-binding cassette transporter subfamily A; contains IPR026082 (ABC transporter A, ABCA), IPR027417 (P-loop containing nucleoside triphosphate hydrolase)	7.23833	1.1991e-12
GSVIVT01008322001	Calmodulin binding protein-like protein; contains IPR012416 (Calmodulin binding protein-like)	349.333	5.5011e-22	GSVIVT01006691001	Unknown protein	20.3148	0.000120642	GSVIVT01008044001	Unknown protein	4.4717	0.000433055
GSVIVT01008323001	Calmodulin binding protein-like protein; contains IPR012416 (Calmodulin binding protein-like)	17.5	3.65718e-11	GSVIVT01006711001	Arf-GAP with GTPase, ANK repeat and PH domain-containing protein 1; contains IPR001164 (Arf GTPase activating protein)	2.76423	1.59431e-12	GSVIVT01008045001	Ubiquitin-conjugating enzyme; contains IPR016135 (Ubiquitin-conjugating enzyme/RWD-like), IPR023313 (Ubiquitin-conjugating enzyme, active site)	2.32272	0.045053
GSVIVT01008324001	Calmodulin binding protein-like protein; contains IPR012416 (Calmodulin binding protein-like)	119.143	6.29334e-19	GSVIVT01006712001	Cotton fiber expressed protein 1; contains IPR008480 (Protein of unknown function DUF761, plant), IPR025520 (Domain of unknown function DUF4408)	9.91667	1.66367e-22	GSVIVT01008052001	Isochorismate synthase, putative; contains IPR004561 (Isochorismate synthase)	7.15625	0.000178338
GSVIVT01008327001	Putative receptor-like protein kinase; contains IPR011009 (Protein kinase-like domain), IPR013320 (Concanavalin A-like lectin/glucanase, subgroup)	3.40882	0.00111298	GSVIVT01006721001	Auxin induced-like protein; contains IPR004877 (Cytochrome b561, eukaryote), IPR017214 (Uncharacterised conserved protein UCP037471)	0.148335	2.18555e-146	GSVIVT01008058001	Anthranilate phosphoribosyltransferase-like protein; contains IPR008973 (C2 calcium/lipid-binding domain, CaLB), IPR013583 (Phosphoribosyltransferase C-terminal)	3.37374	0.018644
GSVIVT01008328001	Receptor-like protein kinase; contains IPR011009 (Protein kinase-like domain), IPR013320 (Concanavalin A-like lectin/glucanase, subgroup)	45.6667	0.000593783	GSVIVT01006739001	Receptor-like protein kinase; contains IPR011009 (Protein kinase-like domain), IPR013320 (Concanavalin A-like lectin/glucanase, subgroup)	70.75	1.55619e-07	GSVIVT01008059001	Outer mitochondrial membrane protein porin 1; contains IPR023614 (Porin domain), IPR027246 (Eukaryotic porin/Tom40)	0.362245	0.0348205
GSVIVT01008340001	Lysosomal alpha-mannosidase, putative; contains IPR011013 (Galactose mutarotase-like domain), IPR011330 (Glycoside hydrolase/deacetylase, beta/alpha-barrel), IPR013780 (Glycosyl hydrolase, family 13, all-beta), IPR015341 (Glycoside hydrolase, family 38, central domain)	64.7333	3.81323e-27	GSVIVT01006740001	Cysteine-rich receptor-like protein kinase; contains IPR002902 (Gnk2-homologous domain), IPR011009 (Protein kinase-like domain), IPR013320 (Concanavalin A-like lectin/glucanase, subgroup)	11	0.00523863	GSVIVT01008060001	Hypersensitive-induced response protein; contains IPR001107 (Band 7 protein)	5.05306	2.13374e-06
GSVIVT01008355001	Protein phosphatase 2c, putative; contains IPR001932 (Protein phosphatase 2C (PP2C)-like), IPR015655 (Protein phosphatase 2C)	3.13743	0.0189752	GSVIVT01006748001	Ankyrin repeat-containing protein, putative; contains IPR020683 (Ankyrin repeat-containing domain), IPR026961 (PGG domain)	45.5455	8.45481e-16	GSVIVT01008065001	Homeobox-leucine zipper-like protein; contains IPR003106 (Leucine zipper, homeobox-associated), IPR009057 (Homeodomain-like)	6.15742	3.43436e-12
GSVIVT01008359001	Disease resistance protein; contains IPR001611 (Leucine-rich repeat), IPR002182 (NB-ARC), IPR027417 (P-loop containing nucleoside triphosphate hydrolase)	13.16	0.000269627	GSVIVT01006760001	Cellulose synthase-like protein; contains IPR005150 (Cellulose synthase)	16.3636	2.4766e-08	GSVIVT01008068001	Putative short chain dehydrogenase/reductase; contains IPR002347 (Glucose/ribitol dehydrogenase)	9.64045	1.53373e-10
GSVIVT01008367001	Phosphatidylserine synthase 2; contains IPR004277 (Phosphatidyl serine synthase)	2.99623	0.0437916	GSVIVT01006761001	Cellulose synthase-like protein; contains IPR005150 (Cellulose synthase)	44.6667	1.45634e-11	GSVIVT01008069001	Short chain alcohol dehydrogenase, putative; contains IPR002347 (Glucose/ribitol dehydrogenase)	2.54577	0.0439548
GSVIVT01008368001	Glycosyltransferase, putative; contains IPR007657 (Glycosyltransferase AER61, uncharacterised)	0.181682	5.28959e-25	GSVIVT01006763001	Cellulose synthase-like protein; contains IPR005150 (Cellulose synthase)	7.63265	1.8366e-25	GSVIVT01008072001	Probable peptide/nitrate transporter; contains IPR000109 (Proton-dependent oligopeptide transporter family), IPR016196 (Major facilitator superfamily domain, general substrate transporter)	34.2121	5.51958e-19
GSVIVT01008369001	Multidrug resistance protein MdtK; contains IPR002528 (Multi antimicrobial extrusion protein)	35.75	7.41397e-10	GSVIVT01006764001	Cellulose synthase-like protein; contains IPR005150 (Cellulose synthase)	41.5	1.02393e-09	GSVIVT01008073001	Probable peptide/nitrate transporter; contains IPR000109 (Proton-dependent oligopeptide transporter family), IPR016196 (Major facilitator superfamily domain, general substrate transporter)	13.117	8.57009e-19
GSVIVT01008370001	Multidrug resistance protein MdtK; contains IPR002528 (Multi antimicrobial extrusion protein)	23.4737	3.05712e-22	GSVIVT01006766001	Cellulose synthase-like protein; contains IPR005150 (Cellulose synthase)	12.4625	2.94449e-22	GSVIVT01008076001	Chaperone protein dnaJ, putative; contains IPR001623 (DnaJ domain), IPR002939 (Chaperone DnaJ, C-terminal)	3.27753	0.000904707
GSVIVT01008374001	Glutathione-S-transferase; contains IPR010987 (Glutathione S-transferase, C-terminal-like), IPR012336 (Thioredoxin-like fold)	31	0.0388442	GSVIVT01006778001	CBL-interacting protein kinase 03; contains IPR020636 (Calcium/calmodulin-dependent/calcium-dependent protein kinase)	3.7471	3.38538e-60	GSVIVT01008077001	Calcium dependent protein kinase 10; contains IPR011009 (Protein kinase-like domain), IPR011992 (EF-hand-like domain)	5.5578	8.99598e-09
GSVIVT01008378001	ATP synthase subunit beta; contains IPR005722 (ATPase, F1 complex, beta subunit), IPR027417 (P-loop containing nucleoside triphosphate hydrolase)	0.49667	0.000788484	GSVIVT01006784001	Serine/threonine-protein kinase; contains IPR000742 (Epidermal growth factor-like domain), IPR000858 (S-locus glycoprotein), IPR003609 (Apple-like), IPR011009 (Protein kinase-like domain), IPR013320 (Concanavalin A-like lectin/glucanase, subgroup)	6.65625	0.000847055	GSVIVT01008084001	Nodulin family protein; contains IPR010658 (Nodulin-like), IPR016196 (Major facilitator superfamily domain, general substrate transporter)	7.74803	1.09767e-06
GSVIVT01008385001	Pre-mRNA-splicing factor SPF27-like protein; contains IPR008409 (Pre-mRNA-splicing factor SPF27)	2.67737	0.0231601	GSVIVT01006790001	Unknown protein	26.2803	3.8253e-14	GSVIVT01008086001	Hedgehog-interacting protein; contains IPR011042 (Six-bladed beta-propeller, TolB-like)	0.4	0.0293598
GSVIVT01008396001	Putative peroxidase; contains IPR010255 (Haem peroxidase)	12	0.00921894	GSVIVT01006794001	Polyphenol oxidase; contains IPR008922 (Uncharacterised domain, di-copper centre), IPR022740 (Polyphenol oxidase, C-terminal)	42.7086	2.34146e-190	GSVIVT01008094001	Germin-like protein; contains IPR001929 (Germin)	19.0244	2.81105e-06
GSVIVT01008398001	Beta-glucosidase, putative; contains IPR001360 (Glycoside hydrolase, family 1), IPR017853 (Glycoside hydrolase, superfamily)	16.1543	1.69405e-20	GSVIVT01006795001	Unknown protein	34.8834	1.65364e-26	GSVIVT01008104001	Ninja-family protein 8; contains IPR012463 (Protein of unknown function DUF1675)	0.0671087	8.19882e-51
GSVIVT01008406001	Laccase; contains IPR017761 (Laccase)	8	0.00817928	GSVIVT01006876001	Aspartic proteinase nepenthesin-2, putative; contains IPR001461 (Peptidase A1), IPR021109 (Aspartic peptidase)	2.78348	1.53324e-13	GSVIVT01008123001	Unknown protein	0.264168	5.45809e-06
GSVIVT01008408001	Mitogen-activated protein kinase 9; contains IPR011009 (Protein kinase-like domain)	2.56981	0.0494549	GSVIVT01006895001	Aspartyl protease family protein; contains IPR001461 (Peptidase A1), IPR021109 (Aspartic peptidase)	4.05133	6.31523e-08	GSVIVT01008132001	Unknown protein	4.02293	1.30008e-05
GSVIVT01008414001	Peptidyl-prolyl cis-trans isomerase; contains IPR001179 (Peptidyl-prolyl cis-trans isomerase, FKBP-type, domain), IPR023566 (Peptidyl-prolyl cis-trans isomerase, FKBP-type)	15.9091	6.56141e-11	GSVIVT01006906001	Receptor-like protein kinase; contains IPR011009 (Protein kinase-like domain), IPR013320 (Concanavalin A-like lectin/glucanase, subgroup)	0.43128	0.0283755	GSVIVT01008135001	Unknown protein	5.40909	0.0057504
GSVIVT01008421001	Calmodulin-like protein 1; contains IPR011992 (EF-hand-like domain)	3.73019	8.62686e-06	GSVIVT01006955001	(-)-ent-kaurene synthase; contains IPR008930 (Terpenoid cyclases/protein prenyltransferase alpha-alpha toroid), IPR008949 (Terpenoid synthase)	0	0.0494846	GSVIVT01008139001	Putative MADS-box family transcription factor; contains IPR002100 (Transcription factor, MADS-box), IPR002487 (Transcription factor, K-box)	38.8507	2.57409e-24
GSVIVT01008423001	Thaumatin-like protein; contains IPR001938 (Thaumatin)	5.17109	1.24749e-10	GSVIVT01006968001	Subtilisin-like protease; contains IPR015500 (Peptidase S8, subtilisin-related), IPR023828 (Peptidase S8, subtilisin, Ser-active site)	27.0312	4.53004e-64	GSVIVT01008156001	Dof zinc finger protein; contains IPR003851 (Zinc finger, Dof-type)	5.40269	3.91466e-06
GSVIVT01008427001	DMT(Drug/metabolite transporter) superfamily permease (Precursor); contains IPR000620 (Drug/metabolite transporter)	7.74468	9.17569e-06	GSVIVT01006970001	Subtilisin-like protease; contains IPR015500 (Peptidase S8, subtilisin-related), IPR023828 (Peptidase S8, subtilisin, Ser-active site)	28.3571	1.03688e-60	GSVIVT01008166001	Phosphatidylinositol 3-and 4-kinase family protein; contains IPR000403 (Phosphatidylinositol 3-/4-kinase, catalytic domain)	3.5963	3.24187e-05
GSVIVT01008430001	Auxin efflux carrier; contains IPR004776 (Auxin efflux carrier)	3.21382	0.00186129	GSVIVT01006971001	Subtilisin-like protease; contains IPR015500 (Peptidase S8, subtilisin-related), IPR023828 (Peptidase S8, subtilisin, Ser-active site)	25.5	0.0047512	GSVIVT01008192001	Strictosidine synthase; contains IPR011042 (Six-bladed beta-propeller, TolB-like)	0.226257	9.59367e-07
GSVIVT01008432001	Wall-associated receptor kinase-like protein; contains IPR011009 (Protein kinase-like domain), IPR013320 (Concanavalin A-like lectin/glucanase, subgroup), IPR025287 (Wall-associated receptor kinase galacturonan-binding domain)	6.26667	0.0087528	GSVIVT01006973001	Subtilisin-like protease; contains IPR015500 (Peptidase S8, subtilisin-related)	35.3333	5.01064e-06	GSVIVT01008201001	Putative disease resistance protein; contains IPR000767 (Disease resistance protein), IPR001763 (Rhodanese-like domain), IPR027417 (P-loop containing nucleoside triphosphate hydrolase)	3.85227	0.000467548
GSVIVT01008436001	Receptor protein kinase, putative; contains IPR001611 (Leucine-rich repeat), IPR011009 (Protein kinase-like domain), IPR013210 (Leucine-rich repeat-containing N-terminal, type 2), IPR013320 (Concanavalin A-like lectin/glucanase, subgroup), IPR025875 (Leucine rich repeat 4)	3.42857	0.00439619	GSVIVT01006980001	Serine/threonine-protein kinase; contains IPR000742 (Epidermal growth factor-like domain), IPR000858 (S-locus glycoprotein), IPR003609 (Apple-like), IPR011009 (Protein kinase-like domain), IPR013320 (Concanavalin A-like lectin/glucanase, subgroup)	10.9385	2.68746e-17	GSVIVT01008205001	Phospholipid-transporting ATPase, putative; contains IPR001757 (Cation-transporting P-type ATPase), IPR023214 (HAD-like domain)	0.381605	0.00279945
GSVIVT01008451001	FAD dependent oxidoreductase; contains IPR002938 (Monooxygenase, FAD-binding), IPR006076 (FAD dependent oxidoreductase)	4.34848	0.0186539	GSVIVT01006982001	Serine/threonine-protein kinase; contains IPR000742 (Epidermal growth factor-like domain), IPR000858 (S-locus glycoprotein), IPR003609 (Apple-like), IPR011009 (Protein kinase-like domain), IPR013320 (Concanavalin A-like lectin/glucanase, subgroup), IPR021820 (S-locus receptor kinase, C-terminal)	0.204545	0.00593208	GSVIVT01008214001	Probable receptor-like protein kinase; contains IPR011009 (Protein kinase-like domain), IPR013320 (Concanavalin A-like lectin/glucanase, subgroup), IPR013695 (Wall-associated kinase), IPR025287 (Wall-associated receptor kinase galacturonan-binding domain)	3.7561	0.00106521
GSVIVT01008460001	Ribosomal protein L19; contains IPR000196 (Ribosomal protein L19/L19e domain), IPR023638 (Ribosomal protein L19/L19e conserved site), IPR027547 (Ribosomal protein L19/L19e)	12.3889	0.0123421	GSVIVT01007026001	NBS-LRR disease resistance-like protein; contains IPR000767 (Disease resistance protein), IPR001611 (Leucine-rich repeat), IPR027417 (P-loop containing nucleoside triphosphate hydrolase)	2.87324	0.00238089	GSVIVT01008222001	Peptidyl-prolyl cis-trans isomerase; contains IPR002130 (Cyclophilin-like peptidyl-prolyl cis-trans isomerase domain)	12.619	0.0105451
GSVIVT01008461001	Fructose-bisphosphate aldolase, putative; contains IPR000771 (Ketose-bisphosphate aldolase, class-II), IPR008927 (6-phosphogluconate dehydrogenase, C-terminal-like), IPR010737 (Protein of unknown function, DUF1537), IPR013785 (Aldolase-type TIM barrel), IPR015815 (Hydroxy monocarboxylic acid anion dehydrogenase, HIBADH-type), IPR016040 (NAD(P)-binding domain)	2.51668	0.0235071	GSVIVT01007029001	Leucine-rich repeat-containing protein, putative; contains IPR000767 (Disease resistance protein), IPR001611 (Leucine-rich repeat), IPR025875 (Leucine rich repeat 4), IPR027417 (P-loop containing nucleoside triphosphate hydrolase)	2.86567	0.00799989	GSVIVT01008223001	Universal stress protein family protein; contains IPR014729 (Rossmann-like alpha/beta/alpha sandwich fold)	8.39062	0.00846442
GSVIVT01008466001	Wall-associated receptor kinase 2; contains IPR000742 (Epidermal growth factor-like domain), IPR013695 (Wall-associated kinase), IPR023413 (Green fluorescent protein-like), IPR025287 (Wall-associated receptor kinase galacturonan-binding domain)	67.3333	0.00108577	GSVIVT01007039001	Cellulose synthase-like protein; contains IPR005150 (Cellulose synthase)	10.0435	4.32023e-35	GSVIVT01008228001	Oleosin; contains IPR000136 (Oleosin)	0.156297	1.03703e-19
GSVIVT01008469001	Nudix hydrolase; contains IPR015797 (NUDIX hydrolase domain-like)	4.10373	0.00513376	GSVIVT01007042001	Cellulose synthase-like protein; contains IPR005150 (Cellulose synthase)	49.375	2.90248e-11	GSVIVT01008234001	Cycloidea-like protein group 1A; contains IPR005333 (Transcription factor, TCP)	7.31111	0.0259949
GSVIVT01008476001	Mitogen-activated protein kinase kinase 1; contains IPR011009 (Protein kinase-like domain)	4.1046	2.51237e-06	GSVIVT01007043001	Cellulose synthase-like protein; contains IPR005150 (Cellulose synthase)	7.33824	7.89367e-45	GSVIVT01008238001	Leucoanthocyanidin reductase 2; contains IPR008030 (NmrA-like), IPR016040 (NAD(P)-binding domain)	0.270176	5.57024e-19
GSVIVT01008484001	MYB transcription factor; contains IPR009057 (Homeodomain-like)	0.0497306	2.93201e-11	GSVIVT01007048001	U-box domain-containing protein; contains IPR013083 (Zinc finger, RING/FYVE/PHD-type), IPR016024 (Armadillo-type fold)	2.26038	5.93443e-06	GSVIVT01008241001	Putative MYB transcription factor; contains IPR009057 (Homeodomain-like)	7.57143	0.0191738
GSVIVT01008486001	Putative zinc finger protein; contains IPR013087 (Zinc finger C2H2-type/integrase DNA-binding domain), IPR019786 (Zinc finger, PHD-type, conserved site)	3.74227	0.0117052	GSVIVT01007072001	Clathrin assembly protein, putative; contains IPR008942 (ENTH/VHS), IPR011417 (AP180 N-terminal homology (ANTH) domain)	5.06475	4.06617e-19	GSVIVT01008259001	Protein PLANT CADMIUM RESISTANCE 6; contains IPR006461 (Uncharacterised protein family Cys-rich)	10.5636	0.000311873
GSVIVT01008493001	AtIII18x5-like protein	90.4583	1.87148e-06	GSVIVT01007137001	Serine/threonine-protein kinase; contains IPR003609 (Apple-like), IPR011009 (Protein kinase-like domain), IPR013320 (Concanavalin A-like lectin/glucanase, subgroup), IPR021820 (S-locus receptor kinase, C-terminal)	0.30237	2.73037e-12	GSVIVT01008262001	Cytochrome P450; contains IPR001128 (Cytochrome P450)	7.27778	0.0420038
GSVIVT01008534001	5'-AMP-activated protein kinase subunit gamma-2; contains IPR000644 (Cystathionine beta-synthase, core), IPR013785 (Aldolase-type TIM barrel)	7.28608	7.80184e-15	GSVIVT01007138001	Serine/threonine-protein kinase; contains IPR000742 (Epidermal growth factor-like domain), IPR000858 (S-locus glycoprotein), IPR003609 (Apple-like), IPR011009 (Protein kinase-like domain), IPR013320 (Concanavalin A-like lectin/glucanase, subgroup)	6.23166	6.6716e-10	GSVIVT01008267001	Aspartyl protease family protein; contains IPR001461 (Peptidase A1), IPR021109 (Aspartic peptidase)	4.5945	6.3337e-08
GSVIVT01008539001	Probable purple acid phosphatase 20; contains IPR004843 (Metallophosphoesterase domain), IPR008963 (Purple acid phosphatase-like, N-terminal), IPR025733 (Iron/zinc purple acid phosphatase-like C-terminal domain)	3.50891	0.000148277	GSVIVT01007143001	Disease resistance protein; contains IPR000767 (Disease resistance protein), IPR008808 (Powdery mildew resistance protein, RPW8 domain), IPR027417 (P-loop containing nucleoside triphosphate hydrolase)	3.99467	1.03756e-23	GSVIVT01008273001	Unknown protein	2.94267	0.00186827
GSVIVT01008541001	Probable purple acid phosphatase 20; contains IPR004843 (Metallophosphoesterase domain), IPR008963 (Purple acid phosphatase-like, N-terminal), IPR025733 (Iron/zinc purple acid phosphatase-like C-terminal domain)	3.54359	0.000152861	GSVIVT01007144001	Disease resistance protein; contains IPR000767 (Disease resistance protein), IPR008808 (Powdery mildew resistance protein, RPW8 domain), IPR027417 (P-loop containing nucleoside triphosphate hydrolase)	2.95643	3.37019e-09	GSVIVT01008284001	LOB domain protein 40; contains IPR004883 (Lateral organ boundaries, LOB)	0.497556	2.99798e-08
GSVIVT01008547001	Coiled-coil domain-containing protein 84	3.0524	0.0381636	GSVIVT01007146001	Disease resistance protein; contains IPR000767 (Disease resistance protein), IPR008808 (Powdery mildew resistance protein, RPW8 domain), IPR027417 (P-loop containing nucleoside triphosphate hydrolase)	3.98446	8.39633e-07	GSVIVT01008289001	Putative uncharacterized protein T21H19_30	2.53369	0.0144275
GSVIVT01008549001	Molybdenum cofactor sulfurase; contains IPR015421 (Pyridoxal phosphate-dependent transferase, major region, subdomain 1)	4.31285	0.00101588	GSVIVT01007147001	Unknown protein	4.04167	9.37514e-08	GSVIVT01008290001	60S ribosomal protein L34, putative; contains IPR008195 (Ribosomal protein L34Ae), IPR012870 (Protein of unknown function DUF1666)	6.3913	8.89624e-06
GSVIVT01008552001	Alpha-1,4-glucan-protein synthase [UDP-forming], putative; contains IPR004901 (Reversibly glycosylated polypeptide family)	0.336857	2.10331e-05	GSVIVT01007165001	Growth-regulating factor 1; contains IPR014977 (WRC), IPR014978 (Glutamine-Leucine-Glutamine, QLQ)	0.0435704	5.76453e-265	GSVIVT01008297001	Synaptotagmin, putative; contains IPR008973 (C2 calcium/lipid-binding domain, CaLB)	4.70074	2.26228e-05
GSVIVT01008556001	Squamosa promoter-binding protein; contains IPR004333 (Transcription factor, SBP-box)	8.20567	1.57154e-06	GSVIVT01007183001	AT5g16250/T21H19_170	0.428729	0.00109041	GSVIVT01008303001	Putative MYB transcription factor; contains IPR009057 (Homeodomain-like)	37.9333	1.38713e-07
GSVIVT01008557001	F-box/LRR-repeat protein; contains IPR001810 (F-box domain, cyclin-like), IPR019494 (FIST C domain)	3.14742	0.00120669	GSVIVT01007190001	Endochitinase (Chitinase); contains IPR016283 (Glycoside hydrolase, family 19), IPR023346 (Lysozyme-like domain)	60.2593	1.19019e-36	GSVIVT01008309001	Putative receptor-like protein kinase; contains IPR011009 (Protein kinase-like domain), IPR013320 (Concanavalin A-like lectin/glucanase, subgroup)	16.5974	1.70856e-11
GSVIVT01008560001	MADS box transcription factor; contains IPR002100 (Transcription factor, MADS-box), IPR002487 (Transcription factor, K-box)	63.1667	3.5732e-10	GSVIVT01007194001	NAC domain protein,; contains IPR003441 (No apical meristem (NAM) protein)	7.69421	3.47921e-12	GSVIVT01008319001	Core-2/I-branching beta-1,6-N-acetylglucosaminyltransferase family protein; contains IPR003406 (Glycosyl transferase, family 14)	34.4286	0.0137441
GSVIVT01008562001	CBS domain containing protein; contains IPR000270 (Phox/Bem1p), IPR000644 (Cystathionine beta-synthase, core)	2.62586	0.0333369	GSVIVT01007225001	Peroxidase; contains IPR010255 (Haem peroxidase)	6.84722	0.000125926	GSVIVT01008322001	Calmodulin binding protein-like protein; contains IPR012416 (Calmodulin binding protein-like)	22.24	6.6277e-08
GSVIVT01008564001	Phosphoesterase family protein; contains IPR007312 (Phosphoesterase)	2.88006	0.0327439	GSVIVT01007227001	Aspartic proteinase-like protein; contains IPR001461 (Peptidase A1), IPR021109 (Aspartic peptidase)	5.46992	6.78318e-17	GSVIVT01008323001	Calmodulin binding protein-like protein; contains IPR012416 (Calmodulin binding protein-like)	21.1034	8.45369e-10
GSVIVT01008567001	Nodulin-like protein; contains IPR010658 (Nodulin-like), IPR016196 (Major facilitator superfamily domain, general substrate transporter)	0.223888	8.15294e-06	GSVIVT01007238001	Putative disease resistance protein; contains IPR002182 (NB-ARC), IPR027417 (P-loop containing nucleoside triphosphate hydrolase)	31	1.40104e-10	GSVIVT01008324001	Calmodulin binding protein-like protein; contains IPR012416 (Calmodulin binding protein-like)	237	1.05288e-15
GSVIVT01008575001	Acyl ACP-thioesterase; contains IPR002864 (Acyl-ACP thioesterase)	0.290411	0.000124351	GSVIVT01007242001	RPM1 interacting protein 4 transcript 2; contains IPR008700 (Pathogenic type III effector avirulence factor Avr cleavage site)	0.292341	4.58416e-06	GSVIVT01008327001	Putative receptor-like protein kinase; contains IPR011009 (Protein kinase-like domain), IPR013320 (Concanavalin A-like lectin/glucanase, subgroup)	4.07046	4.29097e-05
GSVIVT01008576001	Receptor expression-enhancing protein 4; contains IPR004345 (TB2/DP1/HVA22-related protein)	0.198043	7.29622e-14	GSVIVT01007284001	Telomerase-binding protein EST1A; contains IPR018834 (DNA/RNA-binding domain, Est1-type), IPR019458 (Telomerase activating protein Est1)	2.9496	1.33659e-07	GSVIVT01008328001	Receptor-like protein kinase; contains IPR011009 (Protein kinase-like domain), IPR013320 (Concanavalin A-like lectin/glucanase, subgroup)	8.40909	0.0138591
GSVIVT01008577001	Unknown protein	0.498221	0.0153639	GSVIVT01007286001	Pistil-specific extensin-like protein; contains IPR003882 (Pistil-specific extensin-like protein), IPR006041 (Pollen Ole e 1 allergen/extensin)	5.08721	4.90849e-09	GSVIVT01008340001	Lysosomal alpha-mannosidase, putative; contains IPR011013 (Galactose mutarotase-like domain), IPR011330 (Glycoside hydrolase/deacetylase, beta/alpha-barrel), IPR013780 (Glycosyl hydrolase, family 13, all-beta), IPR015341 (Glycoside hydrolase, family 38, central domain)	29.0556	8.50412e-14
GSVIVT01008595001	Bidirectional sugar transporter N3; contains IPR004316 (SWEET sugar transporter)	0.321782	3.15277e-11	GSVIVT01007328001	Unknown protein	2.19673	0.0132823	GSVIVT01008359001	Disease resistance protein; contains IPR001611 (Leucine-rich repeat), IPR002182 (NB-ARC), IPR027417 (P-loop containing nucleoside triphosphate hydrolase)	5.96552	0.0147787
GSVIVT01008603001	ATP/DNA binding protein; contains IPR003594 (Histidine kinase-like ATPase, ATP-binding domain)	4.55679	3.80488e-08	GSVIVT01007329001	C2 domain-containing protein; contains IPR008973 (C2 calcium/lipid-binding domain, CaLB)	2.25946	8.94793e-06	GSVIVT01008369001	Multidrug resistance protein MdtK; contains IPR002528 (Multi antimicrobial extrusion protein)	11.0328	8.9428e-10
GSVIVT01008618001	CASP-like protein; contains IPR006702 (Uncharacterised protein family UPF0497, trans-membrane plant)	0.32799	6.79817e-05	GSVIVT01007336001	Kinesin, putative; contains IPR001752 (Kinesin, motor domain), IPR027417 (P-loop containing nucleoside triphosphate hydrolase)	0.491257	1.65753e-09	GSVIVT01008370001	Multidrug resistance protein MdtK; contains IPR002528 (Multi antimicrobial extrusion protein)	10.251	3.16699e-15
GSVIVT01008632001	Serine carboxypeptidase, putative; contains IPR001563 (Peptidase S10, serine carboxypeptidase)	9.85	0.00984374	GSVIVT01007339001	Transcription factor; contains IPR011598 (Myc-type, basic helix-loop-helix (bHLH) domain)	2.33241	9.49334e-06	GSVIVT01008374001	Glutathione-S-transferase; contains IPR010987 (Glutathione S-transferase, C-terminal-like), IPR012336 (Thioredoxin-like fold)	0.164948	6.68342e-06
GSVIVT01008639001	Auxin-response factor; contains IPR003311 (AUX/IAA protein), IPR010525 (Auxin response factor), IPR015300 (DNA-binding pseudobarrel domain)	3.07472	0.000793043	GSVIVT01007340001	Membrane protein-like; contains IPR002781 (Transmembrane protein TauE like)	0.00846354	2.5993e-64	GSVIVT01008376001	Glutathione-S-transferase; contains IPR010987 (Glutathione S-transferase, C-terminal-like), IPR012336 (Thioredoxin-like fold)	0.19378	0.000262932
GSVIVT01008643001	Magnesium-protoporphyrin O-methyltransferase, putative; contains IPR010251 (Magnesium-protoporphyrin IX methyltransferase)	2.86016	0.00782047	GSVIVT01007342001	Putative receptor-like protein kinase; contains IPR011009 (Protein kinase-like domain), IPR013320 (Concanavalin A-like lectin/glucanase, subgroup)	3.07746	0.00512787	GSVIVT01008398001	Beta-glucosidase, putative; contains IPR001360 (Glycoside hydrolase, family 1), IPR017853 (Glycoside hydrolase, superfamily)	0.264253	2.53577e-16
GSVIVT01008649001	Ethylene-responsive transcription factor; contains IPR016177 (DNA-binding, integrase-type)	32.5	0.0384708	GSVIVT01007344001	Emb|CAB87938.1	2.5764	1.14551e-06	GSVIVT01008401001	Myb-like transcription factor 6; contains IPR009057 (Homeodomain-like)	0.373898	0.00957067
GSVIVT01008660001	Sec14 like protein; contains IPR001251 (CRAL-TRIO domain), IPR011074 (CRAL/TRIO, N-terminal domain)	3.07606	0.0127146	GSVIVT01007388001	AP2-like ethylene-responsive transcription factor; contains IPR016177 (DNA-binding, integrase-type)	3.61333	1.00552e-06	GSVIVT01008404001	Terminal flower 1; contains IPR008914 (Phosphatidylethanolamine-binding protein PEBP)	0.00638675	1.85827e-28
GSVIVT01008662001	Rubredoxin; contains IPR004039 (Rubredoxin-type fold)	3.46445	0.00124183	GSVIVT01007390001	Receptor-like protein kinase; contains IPR001611 (Leucine-rich repeat)	2.05804	0.00214153	GSVIVT01008405001	GPI-anchored protein, putative	0.338328	1.74483e-11
GSVIVT01008668001	MtN19-like protein; contains IPR011692 (Stress up-regulated Nod 19)	7.35223	4.15745e-11	GSVIVT01007421001	Type I inositol-1,4,5-trisphosphate 5-phosphatase; contains IPR005135 (Endonuclease/exonuclease/phosphatase)	2.84447	5.43534e-17	GSVIVT01008408001	Mitogen-activated protein kinase 9; contains IPR011009 (Protein kinase-like domain)	2.64286	0.0492924
GSVIVT01008670001	Cytochrome P450, putative; contains IPR001128 (Cytochrome P450)	27	0.000549701	GSVIVT01007446001	Serine/threonine protein kinase; contains IPR011009 (Protein kinase-like domain)	3.18709	5.75233e-25	GSVIVT01008414001	Peptidyl-prolyl cis-trans isomerase; contains IPR001179 (Peptidyl-prolyl cis-trans isomerase, FKBP-type, domain), IPR023566 (Peptidyl-prolyl cis-trans isomerase, FKBP-type)	6.24887	0.000253485
GSVIVT01008677001	RNA polymerase II transcription elongation factor DSIF/SUPT5H/SPT5 (ISS)	4.24626	1.86589e-05	GSVIVT01007522001	Trihelix transcription factor GT-1; contains IPR009057 (Homeodomain-like)	0.211634	3.11387e-12	GSVIVT01008416001	Predicted membrane protein; contains IPR010721 (Protein of unknown function DUF1295)	3.90737	6.84623e-05
GSVIVT01008683001	CM0216.330.nc protein; contains IPR004320 (Protein of unknown function DUF241, plant)	0.403568	6.81938e-05	GSVIVT01007550001	Response regulator; contains IPR009057 (Homeodomain-like), IPR011006 (CheY-like superfamily), IPR017053 (Response regulator, plant B-type)	2.01942	0.031695	GSVIVT01008419001	Ras-related protein Rab-25; contains IPR001806 (Small GTPase superfamily), IPR005225 (Small GTP-binding protein domain), IPR027417 (P-loop containing nucleoside triphosphate hydrolase)	5.39572	0.00174174
GSVIVT01008688001	Cytokinin riboside 5'-monophosphate phosphoribohydrolase-like; contains IPR005269 (Cytokinin riboside 5'-monophosphate phosphoribohydrolase LOG)	44.5	0.00810911	GSVIVT01007551001	Purine transporter; contains IPR006043 (Xanthine/uracil/vitamin C permease)	0.116892	6.9343e-48	GSVIVT01008421001	Calmodulin-like protein 1; contains IPR011992 (EF-hand-like domain)	5.69792	3.80142e-12
GSVIVT01008693001	4-coumarate-CoA ligase-like protein; contains IPR000873 (AMP-dependent synthetase/ligase), IPR025110 (Domain of unknown function DUF4009)	8.9	2.28587e-05	GSVIVT01007552001	B3 domain-containing protein; contains IPR015300 (DNA-binding pseudobarrel domain)	0.42402	1.47167e-10	GSVIVT01008423001	Thaumatin-like protein; contains IPR001938 (Thaumatin)	81.2571	1.25825e-62
GSVIVT01008694001	4-coumarate-CoA ligase-like protein; contains IPR000873 (AMP-dependent synthetase/ligase), IPR025110 (Domain of unknown function DUF4009)	5.25053	1.05594e-09	GSVIVT01007554001	GDSL esterase/lipase; contains IPR001087 (Lipase, GDSL)	3.25259	9.26005e-35	GSVIVT01008427001	DMT(Drug/metabolite transporter) superfamily permease (Precursor); contains IPR000620 (Drug/metabolite transporter)	11.9615	0.000849405
GSVIVT01008714001	Alpha-amylase; contains IPR015902 (Glycoside hydrolase, family 13)	3.63547	0.000622097	GSVIVT01007562001	RPM1 interacting protein 4 transcript 2; contains IPR008700 (Pathogenic type III effector avirulence factor Avr cleavage site)	0.467474	1.99067e-06	GSVIVT01008430001	Auxin efflux carrier; contains IPR004776 (Auxin efflux carrier)	4.85496	0.00153846
GSVIVT01008726001	Mechanosensitive ion channel; contains IPR006685 (Mechanosensitive ion channel MscS), IPR010920 (Like-Sm (LSM) domain)	3.85119	0.000112363	GSVIVT01007572001	HAD-superfamily hydrolase, subfamily IA, variant 3 containing protein, expressed; contains IPR006402 (HAD-superfamily hydrolase, subfamily IA, variant 3), IPR023214 (HAD-like domain)	2.56932	0.000268052	GSVIVT01008432001	Wall-associated receptor kinase-like protein; contains IPR011009 (Protein kinase-like domain), IPR013320 (Concanavalin A-like lectin/glucanase, subgroup), IPR025287 (Wall-associated receptor kinase galacturonan-binding domain)	17.9231	2.6257e-05
GSVIVT01008728001	Protein kinase, putative; contains IPR002912 (ACT domain), IPR011009 (Protein kinase-like domain)	3.06481	0.00377421	GSVIVT01007580001	Replication factor C / DNA polymerase III gamma-tau subunit, putative; contains IPR012763 (DNA polymerase III, subunit gamma/ tau), IPR027417 (P-loop containing nucleoside triphosphate hydrolase)	0.188716	2.17528e-07	GSVIVT01008435001	Receptor protein kinase, putative; contains IPR001611 (Leucine-rich repeat), IPR003591 (Leucine-rich repeat, typical subtype), IPR011009 (Protein kinase-like domain), IPR013210 (Leucine-rich repeat-containing N-terminal, type 2), IPR025875 (Leucine rich repeat 4)	0.31626	4.8865e-14
GSVIVT01008730001	Ornithine decarboxylase; contains IPR009006 (Alanine racemase/group IV decarboxylase, C-terminal), IPR022644 (Orn/DAP/Arg decarboxylase 2, N-terminal)	0.0675504	1.15278e-46	GSVIVT01007582001	Pectate lyase; contains IPR011050 (Pectin lyase fold/virulence factor), IPR018082 (AmbAllergen)	10.9681	1.29551e-42	GSVIVT01008450001	Aldose-1-epimerase, putative; contains IPR008183 (Aldose 1-/Glucose-6-phosphate 1-epimerase), IPR011013 (Galactose mutarotase-like domain)	0.493211	2.48872e-08
GSVIVT01008733001	Plastocyanin; contains IPR001235 (Blue (type 1) copper protein)	2.57497	0.0143054	GSVIVT01007583001	BTB/POZ domain-containing protein; contains IPR000197 (Zinc finger, TAZ-type), IPR011333 (BTB/POZ fold)	0.47798	2.88347e-20	GSVIVT01008456001	ABC transporter G family member; contains IPR013525 (ABC-2 type transporter), IPR027417 (P-loop containing nucleoside triphosphate hydrolase)	0.0206186	5.26618e-05
GSVIVT01008745001	Putative prolyl 4-hydroxylase, alpha subunit; contains IPR005123 (Oxoglutarate/iron-dependent dioxygenase)	0.489085	7.39118e-08	GSVIVT01007585001	Cathepsin B-like cysteine proteinase 4; contains IPR013128 (Peptidase C1A, papain), IPR025660 (Cysteine peptidase, histidine active site), IPR025661 (Cysteine peptidase, asparagine active site)	0.268912	7.56576e-21	GSVIVT01008461001	Fructose-bisphosphate aldolase, putative; contains IPR000771 (Ketose-bisphosphate aldolase, class-II), IPR008927 (6-phosphogluconate dehydrogenase, C-terminal-like), IPR010737 (Protein of unknown function, DUF1537), IPR013785 (Aldolase-type TIM barrel), IPR015815 (Hydroxy monocarboxylic acid anion dehydrogenase, HIBADH-type), IPR016040 (NAD(P)-binding domain)	4.02189	0.000160751
GSVIVT01008752001	Nucleoredoxin, putative; contains IPR012336 (Thioredoxin-like fold)	5.59891	1.24467e-09	GSVIVT01007593001	Putative leucine-rich repeat receptor-like protein kinase family protein; contains IPR025875 (Leucine rich repeat 4)	25.2515	4.15934e-148	GSVIVT01008466001	Wall-associated receptor kinase 2; contains IPR000742 (Epidermal growth factor-like domain), IPR013695 (Wall-associated kinase), IPR023413 (Green fluorescent protein-like), IPR025287 (Wall-associated receptor kinase galacturonan-binding domain)	18.3529	0.000125435
GSVIVT01008753001	Unknown protein	4.62075	7.4703e-05	GSVIVT01007594001	Sieve element occlusion protein 1	17.2203	5.5918e-37	GSVIVT01008469001	Nudix hydrolase; contains IPR015797 (NUDIX hydrolase domain-like)	4.35277	0.00101843
GSVIVT01008756001	Ring finger protein, putative; contains IPR013083 (Zinc finger, RING/FYVE/PHD-type)	0.28242	3.32691e-11	GSVIVT01007600001	Glyoxal oxidase-related protein	2.46903	0.000671683	GSVIVT01008475001	Potassium channel; contains IPR003938 (Potassium channel, voltage-dependent, EAG/ELK/ERG), IPR020683 (Ankyrin repeat-containing domain)	18.9286	2.87564e-05
GSVIVT01008763001	Peroxidase; contains IPR010255 (Haem peroxidase)	0.154096	2.4043e-10	GSVIVT01007624001	High affinity nitrate transporter; contains IPR016605 (Transporter, high affinity nitrate, Nar2), IPR018466 (Cell wall beta-glucan synthesis)	5.94175	3.34188e-07	GSVIVT01008476001	Mitogen-activated protein kinase kinase 1; contains IPR011009 (Protein kinase-like domain)	11.6824	8.43089e-13
GSVIVT01008768001	Senescence-inducible chloroplast stay-green protein 2; contains IPR024438 (Staygreen protein)	2.78103	0.0380272	GSVIVT01007635001	AT5G28150-like protein; contains IPR008586 (Protein of unknown function DUF868, plant)	13.1786	5.5101e-19	GSVIVT01008486001	Putative zinc finger protein; contains IPR013087 (Zinc finger C2H2-type/integrase DNA-binding domain), IPR019786 (Zinc finger, PHD-type, conserved site)	4.83117	0.0134915
GSVIVT01008777001	Wall-associated receptor kinase 2; contains IPR000742 (Epidermal growth factor-like domain), IPR011009 (Protein kinase-like domain), IPR013320 (Concanavalin A-like lectin/glucanase, subgroup), IPR025287 (Wall-associated receptor kinase galacturonan-binding domain)	238	1.22948e-11	GSVIVT01007637001	Serine/threonine-protein kinase 4 homolog B; contains IPR011009 (Protein kinase-like domain)	2.20408	2.45211e-06	GSVIVT01008495001	Cyclin dependent kinase; contains IPR011009 (Protein kinase-like domain)	2.92468	0.00377258
GSVIVT01008799001	UDP-sugar pyrophosphorylase 1; contains IPR002618 (UTP--glucose-1-phosphate uridylyltransferase)	0.234514	4.79547e-06	GSVIVT01007638001	Elongation factor Tu; contains IPR000795 (Elongation factor, GTP-binding domain), IPR004161 (Translation elongation factor EFTu/EF1A, domain 2), IPR005225 (Small GTP-binding protein domain), IPR009001 (Translation elongation factor EF1A/initiation factor IF2gamma, C-terminal), IPR027417 (P-loop containing nucleoside triphosphate hydrolase)	2.59248	1.78977e-15	GSVIVT01008509001	Receptor-like protein kinase-like protein; contains IPR001611 (Leucine-rich repeat), IPR011009 (Protein kinase-like domain), IPR013320 (Concanavalin A-like lectin/glucanase, subgroup)	2.99658	0.0206003
GSVIVT01008813001	Protein translocase subunit SecA; contains IPR000185 (Protein translocase subunit SecA), IPR027417 (P-loop containing nucleoside triphosphate hydrolase)	3.15265	0.0119656	GSVIVT01007643001	ATPase protein, putative; contains IPR001270 (Chaperonin ClpA/B), IPR027417 (P-loop containing nucleoside triphosphate hydrolase)	0.477679	0.0356549	GSVIVT01008512001	WD-repeat protein, putative	0.339607	1.34051e-06
GSVIVT01008816001	At1g11050-like protein	5.81522	0.00148396	GSVIVT01007644001	Unknown protein	8.4248	5.33616e-25	GSVIVT01008513001	WD-repeat protein, putative; contains IPR011047 (Quinonprotein alcohol dehydrogenase-like superfamily), IPR015943 (WD40/YVTN repeat-like-containing domain), IPR020472 (G-protein beta WD-40 repeat)	0.371597	1.75845e-05
GSVIVT01008819001	At1g62520-like protein; contains IPR012317 (Poly(ADP-ribose) polymerase, catalytic domain)	15.0156	1.69534e-08	GSVIVT01007649001	Multidrug resistance protein MdtK; contains IPR002528 (Multi antimicrobial extrusion protein)	2.86219	4.14694e-05	GSVIVT01008534001	5'-AMP-activated protein kinase subunit gamma-2; contains IPR000644 (Cystathionine beta-synthase, core), IPR013785 (Aldolase-type TIM barrel)	5.45526	1.06581e-10
GSVIVT01008820001	Amino acid permease; contains IPR013057 (Amino acid transporter, transmembrane)	7.74247	2.0432e-15	GSVIVT01007659001	Octicosapeptide/Phox/Bem1p domain-containing protein kinase; contains IPR000270 (Phox/Bem1p)	3.3757	8.2467e-15	GSVIVT01008539001	Probable purple acid phosphatase 20; contains IPR004843 (Metallophosphoesterase domain), IPR008963 (Purple acid phosphatase-like, N-terminal), IPR025733 (Iron/zinc purple acid phosphatase-like C-terminal domain)	7.65817	1.42655e-10
GSVIVT01008821001	Signal peptidase I, putative; contains IPR000223 (Peptidase S26A, signal peptidase I), IPR015927 (Peptidase S24/S26A/S26B/S26C)	9.06452	0.000139041	GSVIVT01007661001	Putative receptor kinase; contains IPR008985 (Concanavalin A-like lectin/glucanases superfamily), IPR011009 (Protein kinase-like domain)	3.45066	9.71246e-17	GSVIVT01008541001	Probable purple acid phosphatase 20; contains IPR004843 (Metallophosphoesterase domain), IPR008963 (Purple acid phosphatase-like, N-terminal), IPR025733 (Iron/zinc purple acid phosphatase-like C-terminal domain)	4.9883	6.76241e-08
GSVIVT01008823001	Cyclin A, putative; contains IPR014400 (Cyclin A/B/D/E)	3.21212	0.0209208	GSVIVT01007662001	Ferric reductase oxidase; contains IPR013121 (Ferric reductase, NAD binding), IPR013130 (Ferric reductase transmembrane component-like domain), IPR017927 (Ferredoxin reductase-type FAD-binding domain)	5.57143	0.0242581	GSVIVT01008552001	Alpha-1,4-glucan-protein synthase [UDP-forming], putative; contains IPR004901 (Reversibly glycosylated polypeptide family)	0.308381	5.70036e-15
GSVIVT01008829001	Divalent metal cation transporter MntH; contains IPR001046 (Natural resistance-associated macrophage like)	0.380952	0.0362416	GSVIVT01007669001	Amine oxidase; contains IPR000269 (Copper amine oxidase), IPR016024 (Armadillo-type fold)	0.374545	2.71169e-52	GSVIVT01008553001	WRKY transcription factor, putative; contains IPR003657 (DNA-binding WRKY)	2.76471	0.0175144
GSVIVT01008834001	Beta-galactosidase; contains IPR000922 (D-galactoside/L-rhamnose binding SUEL lectin domain), IPR001944 (Glycoside hydrolase, family 35), IPR017853 (Glycoside hydrolase, superfamily)	0.075	0.000384838	GSVIVT01007670001	MYB transcription factor; contains IPR009057 (Homeodomain-like)	10.3208	8.1854e-11	GSVIVT01008556001	Squamosa promoter-binding protein; contains IPR004333 (Transcription factor, SBP-box)	5.53846	0.0432422
GSVIVT01008835001	Beta-galactosidase; contains IPR000922 (D-galactoside/L-rhamnose binding SUEL lectin domain), IPR001944 (Glycoside hydrolase, family 35), IPR017853 (Glycoside hydrolase, superfamily)	0.0132626	3.95255e-35	GSVIVT01007681001	Galactinol-sucrose galactosyltransferase; contains IPR008811 (Raffinose synthase), IPR013785 (Aldolase-type TIM barrel)	5.875	0.00931532	GSVIVT01008557001	F-box/LRR-repeat protein; contains IPR001810 (F-box domain, cyclin-like), IPR019494 (FIST C domain)	3.14458	0.00256659
GSVIVT01008838001	Ring finger protein, putative; contains IPR013083 (Zinc finger, RING/FYVE/PHD-type)	0.430221	0.000425792	GSVIVT01007686001	Short-chain dehydrogenase/reductase family protein; contains IPR002347 (Glucose/ribitol dehydrogenase)	14.4663	7.86162e-42	GSVIVT01008562001	CBS domain containing protein; contains IPR000270 (Phox/Bem1p), IPR000644 (Cystathionine beta-synthase, core)	3.58993	0.000218584
GSVIVT01008839001	NAC domain-containing protein, putative; contains IPR003441 (No apical meristem (NAM) protein)	4.00997	1.29449e-05	GSVIVT01007688001	Receptor protein kinase, putative; contains IPR001611 (Leucine-rich repeat), IPR011009 (Protein kinase-like domain), IPR013210 (Leucine-rich repeat-containing N-terminal, type 2)	5.10345	2.71018e-07	GSVIVT01008567001	Nodulin-like protein; contains IPR010658 (Nodulin-like), IPR016196 (Major facilitator superfamily domain, general substrate transporter)	0.494589	1.11844e-07
GSVIVT01008852001	IAA-amino acid hydrolase ILR1, putative; contains IPR002933 (Peptidase M20)	0.411403	0.00347919	GSVIVT01007706001	Putative receptor-like protein kinase; contains IPR002902 (Gnk2-homologous domain), IPR011009 (Protein kinase-like domain), IPR013320 (Concanavalin A-like lectin/glucanase, subgroup)	20.551	1.53896e-41	GSVIVT01008573001	Heavy-metal-associated domain--containing protein; contains IPR006121 (Heavy metal-associated domain, HMA)	0.421961	3.88805e-06
GSVIVT01008862001	Chlorophyllide a oxygenase; contains IPR013626 (Pheophorbide a oxygenase), IPR017941 (Rieske [2Fe-2S] iron-sulphur domain)	3.53226	0.000287837	GSVIVT01007707001	Leucine-rich repeat receptor-like protein kinase; contains IPR001611 (Leucine-rich repeat), IPR013210 (Leucine-rich repeat-containing N-terminal, type 2), IPR025875 (Leucine rich repeat 4)	13.5	8.39633e-07	GSVIVT01008577001	Unknown protein	0.40836	8.45597e-05
GSVIVT01008866001	Photosystem II 22 kDa protein; contains IPR022796 (Chlorophyll A-B binding protein), IPR023329 (Chlorophyll a/b binding protein domain)	3.95305	2.81746e-06	GSVIVT01007712001	Serine/threonine protein phosphatase 2A 55 kDa regulatory subunit B beta isoform; contains IPR000009 (Protein phosphatase 2A, regulatory subunit PR55), IPR015943 (WD40/YVTN repeat-like-containing domain)	2.56444	3.08826e-09	GSVIVT01008579001	11-beta-hydroxysteroid dehydrogenase-like; contains IPR002347 (Glucose/ribitol dehydrogenase)	0.0386266	0.0102052
GSVIVT01008867001	Protein-methionine-s-oxide reductase	3.47169	0.000369347	GSVIVT01007715001	Homeobox protein knotted-1, putative; contains IPR005539 (ELK), IPR005540 (KNOX1), IPR005541 (KNOX2), IPR009057 (Homeodomain-like)	34.25	0.000729715	GSVIVT01008581001	Corticosteroid 11-beta-dehydrogenase, putative	0.121597	0.0100714
GSVIVT01008871001	F8K7.25 protein	14.4359	4.25005e-10	GSVIVT01007718001	WD repeat-containing protein; contains IPR015943 (WD40/YVTN repeat-like-containing domain)	7.93548	1.77313e-29	GSVIVT01008591001	Pseudouridine synthase family protein; contains IPR006225 (Pseudouridine synthase, RluC/RluD)	4.00811	0.000431793
GSVIVT01008889001	WAT1-related protein; contains IPR000620 (Drug/metabolite transporter)	55.25	8.23185e-08	GSVIVT01007731001	Myb; contains IPR009057 (Homeodomain-like)	0.00851064	4.33093e-18	GSVIVT01008595001	Bidirectional sugar transporter N3; contains IPR004316 (SWEET sugar transporter)	0.354755	1.32367e-10
GSVIVT01008890001	WAT1-related protein; contains IPR000620 (Drug/metabolite transporter)	25.3947	4.432e-12	GSVIVT01007733001	Boron transporter; contains IPR003020 (Bicarbonate transporter, eukaryotic)	2.01297	9.43888e-07	GSVIVT01008603001	ATP/DNA binding protein; contains IPR003594 (Histidine kinase-like ATPase, ATP-binding domain)	2.90772	0.0124116
GSVIVT01008907001	Anthocyanidin synthase; contains IPR005123 (Oxoglutarate/iron-dependent dioxygenase), IPR026992 (Non-haem dioxygenase N-terminal domain), IPR027443 (Isopenicillin N synthase-like)	0.376351	1.10226e-13	GSVIVT01007740001	Transcription factor Myb; contains IPR009057 (Homeodomain-like)	13.6731	1.3114e-08	GSVIVT01008605001	ATP/DNA binding protein; contains IPR003594 (Histidine kinase-like ATPase, ATP-binding domain)	3.16401	0.0206202
GSVIVT01008917001	Auxin transporter-like protein 3; contains IPR013057 (Amino acid transporter, transmembrane)	0.343879	7.50249e-06	GSVIVT01007742001	Carbonic anhydrase; contains IPR001765 (Carbonic anhydrase)	5.17343	2.97069e-21	GSVIVT01008620001	Oxidoreductase, short chain dehydrogenase/reductase family protein; contains IPR002347 (Glucose/ribitol dehydrogenase)	2.84527	0.00680686
GSVIVT01008925001	Nucleic acid binding protein, putative; contains IPR012317 (Poly(ADP-ribose) polymerase, catalytic domain), IPR015880 (Zinc finger, C2H2-like)	6.88976	0.000190531	GSVIVT01007745001	Carbonic anhydrase; contains IPR001765 (Carbonic anhydrase)	4.05032	1.3805e-20	GSVIVT01008628001	Transcription factor, putative; contains IPR011598 (Myc-type, basic helix-loop-helix (bHLH) domain)	3.81682	0.00203901
GSVIVT01008935001	Nitrate reductase; contains IPR001199 (Cytochrome b5-like heme/steroid binding domain), IPR001433 (Oxidoreductase FAD/NAD(P)-binding), IPR008335 (Eukaryotic molybdopterin oxidoreductase), IPR014756 (Immunoglobulin E-set)	5.0625	0.000622097	GSVIVT01007766001	Phosphoglycerate mutase, putative; contains IPR013078 (Histidine phosphatase superfamily, clade-1)	6.57778	0.000473903	GSVIVT01008639001	Auxin-response factor; contains IPR003311 (AUX/IAA protein), IPR010525 (Auxin response factor), IPR015300 (DNA-binding pseudobarrel domain)	2.88965	0.0020877
GSVIVT01008938001	Serine/threonine-protein kinase 24; contains IPR011009 (Protein kinase-like domain)	3.41101	0.000211157	GSVIVT01007771001	Polygalacturonase-1 non-catalytic subunit beta, putative; contains IPR004873 (BURP domain)	7.58333	0.0172408	GSVIVT01008642001	Lysosomal alpha-mannosidase, putative; contains IPR011013 (Galactose mutarotase-like domain), IPR011330 (Glycoside hydrolase/deacetylase, beta/alpha-barrel), IPR013780 (Glycosyl hydrolase, family 13, all-beta), IPR015341 (Glycoside hydrolase, family 38, central domain)	6.31006	8.85446e-08
GSVIVT01008948001	Putative beta-1,3-galactosyltransferase 8; contains IPR002659 (Glycosyl transferase, family 31), IPR025298 (Domain of unknown function DUF4094)	3.04412	0.00911429	GSVIVT01007772001	Basic helix-loop-helix domain-containing protein; contains IPR011598 (Myc-type, basic helix-loop-helix (bHLH) domain)	57.6667	1.28707e-07	GSVIVT01008649001	Ethylene-responsive transcription factor; contains IPR016177 (DNA-binding, integrase-type)	10.8261	0.0216902
GSVIVT01008958001	Phosphopantothenate-cysteine ligase; contains IPR007085 (DNA/pantothenate metabolism flavoprotein, C-terminal)	0.499758	1.37647e-06	GSVIVT01007784001	Aldehyde dehydrogenase; contains IPR016161 (Aldehyde/histidinol dehydrogenase)	0.3355	5.80575e-66	GSVIVT01008660001	Sec14 like protein; contains IPR001251 (CRAL-TRIO domain), IPR011074 (CRAL/TRIO, N-terminal domain)	6.05919	2.39596e-06
GSVIVT01008960001	BZIP transcription factor; contains IPR004827 (Basic-leucine zipper domain), IPR025422 (DOG1 domain)	3.86323	0.000318195	GSVIVT01007787001	Spermidine synthase 1, putative; contains IPR001045 (Spermidine/spermine synthases family)	0.0165563	0.000609435	GSVIVT01008662001	Rubredoxin; contains IPR004039 (Rubredoxin-type fold)	3.10733	0.0409931
GSVIVT01008962001	Unknown protein	4.86511	1.31581e-07	GSVIVT01007789001	Trehalose-6-phosphate synthase, putative; contains IPR001830 (Glycosyl transferase, family 20), IPR006379 (HAD-superfamily hydrolase, subfamily IIB), IPR023214 (HAD-like domain)	3.63939	7.33771e-35	GSVIVT01008668001	MtN19-like protein; contains IPR011692 (Stress up-regulated Nod 19)	5.68467	6.23973e-11
GSVIVT01008966001	Vacuolar membrane-associated protein iml1; contains IPR006869 (Domain of unknown function DUF547), IPR011991 (Winged helix-turn-helix DNA-binding domain), IPR012336 (Thioredoxin-like fold)	0.357564	2.44159e-10	GSVIVT01007791001	NHL repeat-containing protein	2.45317	5.5543e-11	GSVIVT01008685001	Receptor protein kinase, putative; contains IPR011009 (Protein kinase-like domain), IPR011990 (Tetratricopeptide-like helical)	2.64624	0.0192691
GSVIVT01008968001	LL-diaminopimelate aminotransferase; contains IPR015424 (Pyridoxal phosphate-dependent transferase), IPR019942 (Diaminopimelate aminotransferase, DapL, plant/Chlamydia-type)	4.52344	0.0105211	GSVIVT01007793001	Putative receptor kinase; contains IPR011009 (Protein kinase-like domain), IPR013083 (Zinc finger, RING/FYVE/PHD-type), IPR025875 (Leucine rich repeat 4)	0.141176	0.00115653	GSVIVT01008694001	4-coumarate-CoA ligase-like protein; contains IPR000873 (AMP-dependent synthetase/ligase), IPR025110 (Domain of unknown function DUF4009)	2.70726	0.00816539
GSVIVT01008970001	Putative myosin; contains IPR019448 (EEIG1/EHBP1 N-terminal domain)	0.354049	2.282e-06	GSVIVT01007796001	Basic helix-loop-helix protein, putative; contains IPR025610 (Transcription factor MYC/MYB N-terminal)	32.9	2.55645e-08	GSVIVT01008707001	Laccase-like protein; contains IPR008972 (Cupredoxin)	0.369048	1.35631e-05
GSVIVT01008971001	ATP binding protein, putative	0.451757	0.0138135	GSVIVT01007815001	UDP-glycosyltransferase 1; contains IPR002213 (UDP-glucuronosyl/UDP-glucosyltransferase)	4.00648	2.88685e-31	GSVIVT01008718001	Ganglioside-induced differentiation-associated protein; contains IPR001251 (CRAL-TRIO domain)	6.26832	1.24494e-09
GSVIVT01008978001	Aspartic proteinase-like protein; contains IPR001461 (Peptidase A1), IPR021109 (Aspartic peptidase)	3.53145	0.000125056	GSVIVT01007817001	Gibberellin-regulated protein 3, putative; contains IPR003854 (Gibberellin regulated protein)	0.0533643	9.68012e-06	GSVIVT01008730001	Ornithine decarboxylase; contains IPR009006 (Alanine racemase/group IV decarboxylase, C-terminal), IPR022644 (Orn/DAP/Arg decarboxylase 2, N-terminal)	3.58984	0.0191739
GSVIVT01008984001	Sulfate transporter, putative; contains IPR001902 (Sulphate anion transporter)	0.0726421	1.64185e-12	GSVIVT01007819001	HhH-GPD base excision DNA repair protein-related protein; contains IPR011257 (DNA glycosylase), IPR023170 (Helix-turn-helix, base-excision DNA repair, C-terminal)	2.94429	2.92779e-08	GSVIVT01008733001	Plastocyanin; contains IPR001235 (Blue (type 1) copper protein)	3.56458	4.6785e-05
GSVIVT01008985001	Sulfate transporter; contains IPR001902 (Sulphate anion transporter)	4.71918	0.000224983	GSVIVT01007821001	SAM domain family protein; contains IPR013761 (Sterile alpha motif/pointed domain)	3.08602	5.29906e-23	GSVIVT01008737001	24-sterol C-methyltransferase; contains IPR003333 (Mycolic acid cyclopropane synthase), IPR013705 (Sterol methyltransferase C-terminal)	0.393136	2.51824e-11
GSVIVT01008986001	Unknown protein	0.254337	5.32514e-10	GSVIVT01007823001	Unknown protein	4.76098	5.28706e-12	GSVIVT01008750001	V-type ATP synthase beta chain; contains IPR000793 (ATPase, F1/V1/A1 complex, alpha/beta subunit, C-terminal), IPR022879 (V-type ATP synthase regulatory subunit B/beta), IPR027417 (P-loop containing nucleoside triphosphate hydrolase)	2.47072	0.0412459
GSVIVT01008990001	tRNA modification GTPase mnmE; contains IPR004520 (tRNA modification GTPase MnmE), IPR005225 (Small GTP-binding protein domain), IPR025867 (tRNA modification GTPase MnmE C-terminal domain), IPR027266 (GTP-binding protein TrmE/Glycine cleavage system T protein, domain 1), IPR027368 (tRNA modification GTPase MnmE domain 2), IPR027417 (P-loop containing nucleoside triphosphate hydrolase)	3.06507	0.0249772	GSVIVT01007827001	Betaine-aldehyde dehydrogenase; contains IPR016161 (Aldehyde/histidinol dehydrogenase)	2.50654	5.85462e-10	GSVIVT01008752001	Nucleoredoxin, putative; contains IPR012336 (Thioredoxin-like fold)	4.22348	2.17552e-06
GSVIVT01008993001	Gb|AAF17687.1; contains IPR007650 (Protein of unknown function DUF581)	2.51741	0.0443381	GSVIVT01007835001	Response regulator 6; contains IPR011006 (CheY-like superfamily)	2.73529	6.402e-13	GSVIVT01008753001	Unknown protein	5.83546	5.83568e-06
GSVIVT01008995001	Glucan 1,3-beta-glucosidase; contains IPR008999 (Actin cross-linking), IPR010431 (Fascin), IPR017853 (Glycoside hydrolase, superfamily)	10.1765	0.0170002	GSVIVT01007836001	Formin-like protein; contains IPR002921 (Lipase, class 3), IPR003104 (Actin-binding FH2/DRF autoregulatory)	14.6766	2.45732e-99	GSVIVT01008756001	Ring finger protein, putative; contains IPR013083 (Zinc finger, RING/FYVE/PHD-type)	0.322418	0.000183145
GSVIVT01008997001	2,3-bisphosphoglycerate-dependent phosphoglycerate mutase; contains IPR005952 (Phosphoglycerate mutase 1)	0.313816	2.35289e-12	GSVIVT01007840001	Transportin, putative; contains IPR016024 (Armadillo-type fold)	0.298867	4.67392e-44	GSVIVT01008760001	FAD binding domain containing protein, expressed; contains IPR003042 (Aromatic-ring hydroxylase-like)	4.11399	7.07642e-06
GSVIVT01009005001	WD-repeat protein, putative; contains IPR015943 (WD40/YVTN repeat-like-containing domain)	3.41768	4.47456e-05	GSVIVT01007841001	Protein kinase 2; contains IPR000961 (AGC-kinase, C-terminal), IPR011009 (Protein kinase-like domain)	4.53647	1.22923e-19	GSVIVT01008762001	Expansin; contains IPR007118 (Expansin/Lol pI), IPR014733 (Barwin-like endoglucanase)	4.23975	5.73626e-05
GSVIVT01009007001	Ethylene-responsive transcription factor 5; contains IPR016177 (DNA-binding, integrase-type)	7.42959	1.44834e-16	GSVIVT01007847001	Microtubule-associated protein TORTIFOLIA1, putative; contains IPR016024 (Armadillo-type fold)	0.29713	6.73702e-77	GSVIVT01008777001	Wall-associated receptor kinase 2; contains IPR000742 (Epidermal growth factor-like domain), IPR011009 (Protein kinase-like domain), IPR013320 (Concanavalin A-like lectin/glucanase, subgroup), IPR025287 (Wall-associated receptor kinase galacturonan-binding domain)	20.4667	6.43686e-09
GSVIVT01009016001	Transporter-like protein; contains IPR011701 (Major facilitator superfamily), IPR016196 (Major facilitator superfamily domain, general substrate transporter)	3.60133	0.00371682	GSVIVT01007849001	Replication protein A 70 kDa DNA-binding subunit; contains IPR004591 (Replication factor-a protein 1 Rpa1)	0.374065	3.45776e-10	GSVIVT01008789001	Unknown protein	12.4634	0.0013497
GSVIVT01009025001	WW domain containing protein expressed; contains IPR001202 (WW domain)	3.58258	0.000206151	GSVIVT01007852001	Enhanced disease susceptibility 1; contains IPR002921 (Lipase, class 3)	24.8256	5.14119e-112	GSVIVT01008813001	Protein translocase subunit SecA; contains IPR000185 (Protein translocase subunit SecA), IPR027417 (P-loop containing nucleoside triphosphate hydrolase)	2.81594	0.0295042
GSVIVT01009033001	Cryptochrome 1; contains IPR002081 (Cryptochrome/DNA photolyase, class 1)	4.03397	5.58335e-06	GSVIVT01007855001	Enhanced disease susceptibility 1 protein	15.3268	8.917e-34	GSVIVT01008816001	At1g11050-like protein	83.625	4.25923e-11
GSVIVT01009041001	Leucine-rich repeat-containing protein; contains IPR001611 (Leucine-rich repeat), IPR003591 (Leucine-rich repeat, typical subtype), IPR025875 (Leucine rich repeat 4)	3.28679	0.000360082	GSVIVT01007856001	Enhanced disease susceptibility 1; contains IPR002921 (Lipase, class 3)	38.6757	1.28802e-65	GSVIVT01008819001	At1g62520-like protein; contains IPR012317 (Poly(ADP-ribose) polymerase, catalytic domain)	14.9091	7.98757e-05
GSVIVT01009045001	RNA-binding protein; contains IPR012677 (Nucleotide-binding, alpha-beta plait)	3.15135	0.00409884	GSVIVT01007857001	Enhanced disease susceptibility 1; contains IPR002921 (Lipase, class 3)	11.5263	3.64496e-06	GSVIVT01008820001	Amino acid permease; contains IPR013057 (Amino acid transporter, transmembrane)	15.8015	9.87103e-31
GSVIVT01009050001	UDP-glycosyltransferase 1; contains IPR002213 (UDP-glucuronosyl/UDP-glucosyltransferase)	0.387492	7.54601e-09	GSVIVT01007860001	Enhanced disease susceptibility 1; contains IPR002921 (Lipase, class 3)	28.0472	3.95089e-94	GSVIVT01008822001	Protein tolB; contains IPR011659 (WD40-like Beta Propeller), IPR015943 (WD40/YVTN repeat-like-containing domain)	3.5287	0.000246011
GSVIVT01009052001	UDP-glycosyltransferase 1; contains IPR002213 (UDP-glucuronosyl/UDP-glucosyltransferase)	11.1818	0.000136548	GSVIVT01007863001	Exocyst complex component; contains IPR004140 (Exocyst complex protein Exo70), IPR016159 (Cullin repeat-like-containing domain)	4.31073	6.88447e-32	GSVIVT01008827001	Divalent metal cation transporter MntH; contains IPR001046 (Natural resistance-associated macrophage like)	0.0255899	4.79404e-60
GSVIVT01009055001	Phi-1-like phosphate-induced protein; contains IPR006766 (Phosphate-induced protein 1)	9.22642	5.37979e-06	GSVIVT01007871001	Unknown protein	0.450082	0.00572062	GSVIVT01008828001	Metal transporter, putative; contains IPR001046 (Natural resistance-associated macrophage like)	0	1.67781e-25
GSVIVT01009064001	Phi-1-like phosphate-induced protein; contains IPR006766 (Phosphate-induced protein 1)	150.625	3.29799e-13	GSVIVT01007896001	UDP-glycosyltransferase 1; contains IPR002213 (UDP-glucuronosyl/UDP-glucosyltransferase)	5.58333	3.49188e-06	GSVIVT01008829001	Divalent metal cation transporter MntH; contains IPR001046 (Natural resistance-associated macrophage like)	0.030837	1.0069e-14
GSVIVT01009066001	Phosphate-induced (Phi-1) protein, putative; contains IPR006766 (Phosphate-induced protein 1)	3.16459	0.00414492	GSVIVT01007898001	UDP-glycosyltransferase 1; contains IPR002213 (UDP-glucuronosyl/UDP-glucosyltransferase)	5.28571	1.32772e-06	GSVIVT01008850001	Response regulator 5; contains IPR011006 (CheY-like superfamily)	13.4725	1.03073e-12
GSVIVT01009067001	Phi-1-like phosphate-induced protein; contains IPR006766 (Phosphate-induced protein 1)	7.26667	4.35244e-06	GSVIVT01007901001	UDP-glycosyltransferase 1; contains IPR002213 (UDP-glucuronosyl/UDP-glucosyltransferase)	31.8	6.45309e-08	GSVIVT01008851001	Delta-aminolevulinic acid dehydratase; contains IPR001731 (Porphobilinogen synthase), IPR013785 (Aldolase-type TIM barrel)	2.75355	0.0138765
GSVIVT01009069001	F-box family protein	0.196759	2.06639e-06	GSVIVT01007903001	UDP-glycosyltransferase 1; contains IPR002213 (UDP-glucuronosyl/UDP-glucosyltransferase)	16.6538	3.09274e-10	GSVIVT01008854001	O-methyltransferase, putative; contains IPR016461 (Caffeate O-methyltransferase (COMT) family)	0.351016	3.3202e-10
GSVIVT01009070001	Phospho-2-dehydro-3-deoxyheptonate aldolase; contains IPR002480 (DAHP synthetase, class II)	0.133949	0.00448853	GSVIVT01007904001	Protein phosphatase 2c, putative; contains IPR001932 (Protein phosphatase 2C (PP2C)-like)	0.222628	0.00237038	GSVIVT01008862001	Chlorophyllide a oxygenase; contains IPR013626 (Pheophorbide a oxygenase), IPR017941 (Rieske [2Fe-2S] iron-sulphur domain)	5.48312	2.44505e-07
GSVIVT01009076001	GF14 protein; contains IPR000308 (14-3-3 protein), IPR023409 (14-3-3 protein, conserved site), IPR023410 (14-3-3 domain)	0.488769	4.34847e-05	GSVIVT01007914001	Phytochrome-interacting factor 3.1; contains IPR011598 (Myc-type, basic helix-loop-helix (bHLH) domain), IPR024097 (Basic helix-loop-helix leucine zipper transcription factor)	29.4286	1.18189e-07	GSVIVT01008865001	Filament-like plant protein; contains IPR008587 (Protein of unknown function DUF869, plant)	0.333626	7.74827e-07
GSVIVT01009079001	L-ascorbate peroxidase, putative; contains IPR010255 (Haem peroxidase)	4.31571	2.66567e-05	GSVIVT01007915001	Remorin family protein; contains IPR005516 (Remorin, C-terminal)	9.59783	1.70814e-09	GSVIVT01008866001	Photosystem II 22 kDa protein; contains IPR022796 (Chlorophyll A-B binding protein), IPR023329 (Chlorophyll a/b binding protein domain)	12.4174	2.52293e-19
GSVIVT01009081001	Putative uncharacterized protein T32G9.25; contains IPR008004 (Uncharacterised protein family UPF0503)	10.7586	0.00187791	GSVIVT01007916001	Putative DNA helicase; contains IPR000330 (SNF2-related), IPR001650 (Helicase, C-terminal), IPR003615 (HNH nuclease), IPR027417 (P-loop containing nucleoside triphosphate hydrolase)	0.359504	2.86184e-06	GSVIVT01008868001	GDSL esterase/lipase; contains IPR001087 (Lipase, GDSL)	14	0.0019215
GSVIVT01009083001	Homeobox-leucine zipper-like protein; contains IPR003106 (Leucine zipper, homeobox-associated), IPR009057 (Homeodomain-like)	221.25	1.32763e-15	GSVIVT01007921001	SNAP25 homologous protein SNAP33; contains IPR000727 (Target SNARE coiled-coil domain)	4.56535	2.23913e-47	GSVIVT01008869001	GDSL esterase/lipase; contains IPR001087 (Lipase, GDSL)	3.34574	0.0474603
GSVIVT01009090001	Blue copper protein, putative; contains IPR008972 (Cupredoxin)	0.081741	2.75963e-48	GSVIVT01007922001	Unknown protein	3.68633	8.48055e-09	GSVIVT01008871001	F8K7.25 protein	7.09091	0.00289258
GSVIVT01009091001	RNA binding protein; contains IPR012677 (Nucleotide-binding, alpha-beta plait)	4.548	0.0021275	GSVIVT01007927001	Zinc finger protein, putative; contains IPR015880 (Zinc finger, C2H2-like)	0.418117	1.00649e-14	GSVIVT01008872001	Long-chain-fatty-acid CoA ligase, putative; contains IPR000873 (AMP-dependent synthetase/ligase)	0.484959	8.21481e-08
GSVIVT01009096001	Ring finger protein, putative; contains IPR013083 (Zinc finger, RING/FYVE/PHD-type)	0.139774	8.00453e-30	GSVIVT01007933001	Flavin-containing monooxygenase family protein; contains IPR020946 (Flavin monooxygenase-like)	275.5	1.11763e-36	GSVIVT01008883001	Aspartic proteinase nepenthesin-1, putative; contains IPR001461 (Peptidase A1), IPR021109 (Aspartic peptidase)	0.072194	2.18145e-12
GSVIVT01009097001	Transcription factor; contains IPR011598 (Myc-type, basic helix-loop-helix (bHLH) domain)	8.25	0.00380477	GSVIVT01007938001	Putative uncharacterized protein F10D13.5; contains IPR008581 (Protein of unknown function DUF863, plant)	0.418445	7.17182e-13	GSVIVT01008889001	WAT1-related protein; contains IPR000620 (Drug/metabolite transporter)	42.0714	1.47409e-08
GSVIVT01009107001	Peroxidase; contains IPR010255 (Haem peroxidase)	28.1667	0.00526174	GSVIVT01007941001	Unknown protein	0.266126	1.82005e-20	GSVIVT01008890001	WAT1-related protein; contains IPR000620 (Drug/metabolite transporter)	21.6346	1.95272e-11
GSVIVT01009155001	Aspartic proteinase nepenthesin-1, putative; contains IPR001461 (Peptidase A1), IPR021109 (Aspartic peptidase)	6.85325	5.22931e-15	GSVIVT01007942001	Zinc finger RNA-binding protein 2; contains IPR003604 (Zinc finger, U1-type)	5.1027	1.86876e-08	GSVIVT01008907001	Anthocyanidin synthase; contains IPR005123 (Oxoglutarate/iron-dependent dioxygenase), IPR026992 (Non-haem dioxygenase N-terminal domain), IPR027443 (Isopenicillin N synthase-like)	0.157407	1.16491e-29
GSVIVT01009165001	Carbonic anhydrase; contains IPR001765 (Carbonic anhydrase)	4.03265	0.00766433	GSVIVT01007944001	Putative receptor protein kinase; contains IPR001611 (Leucine-rich repeat), IPR011009 (Protein kinase-like domain), IPR013210 (Leucine-rich repeat-containing N-terminal, type 2)	3.26073	1.05539e-21	GSVIVT01008915001	CrcB-like protein; contains IPR003691 (CrcB homologue)	4.65147	3.41902e-05
GSVIVT01009166001	Transcription factor AIG1; contains IPR011598 (Myc-type, basic helix-loop-helix (bHLH) domain)	16.2031	3.03953e-06	GSVIVT01007950001	Unknown protein	2.94515	0.0075196	GSVIVT01008917001	Auxin transporter-like protein 3; contains IPR013057 (Amino acid transporter, transmembrane)	41.3846	9.06921e-20
GSVIVT01009175001	MscS family inner membrane protein ynaI; contains IPR006685 (Mechanosensitive ion channel MscS), IPR010920 (Like-Sm (LSM) domain)	3.72388	5.26237e-05	GSVIVT01007966001	Pseudo-response regulator 1a; contains IPR011006 (CheY-like superfamily)	0	0.0488499	GSVIVT01008918001	Pathogenesis-related thaumatin-like protein; contains IPR001938 (Thaumatin)	22.9	0.00728005
GSVIVT01009178001	Kinesin-like protein; contains IPR001752 (Kinesin, motor domain), IPR027417 (P-loop containing nucleoside triphosphate hydrolase)	2.84274	0.0278702	GSVIVT01007980001	DnaJ-like protein subfamily C member 16; contains IPR001623 (DnaJ domain), IPR012336 (Thioredoxin-like fold)	0.478996	2.26357e-19	GSVIVT01008919001	Ubiquitin-fold modifier 1, putative; contains IPR005375 (Ubiquitin-fold modifier 1)	0.483043	0.00172976
GSVIVT01009182001	AT5g65480/K19O4_1	3.77931	7.76615e-05	GSVIVT01007988001	Chlorophyll a-b binding protein 4, chloroplastic; contains IPR022796 (Chlorophyll A-B binding protein), IPR023329 (Chlorophyll a/b binding protein domain)	2.33936	1.48137e-18	GSVIVT01008934001	Calmodulin, putative; contains IPR011992 (EF-hand-like domain)	3.25926	0.0420111
GSVIVT01009185001	NADPH--cytochrome P450 reductase; contains IPR001094 (Flavodoxin), IPR023173 (NADPH-cytochrome p450 reductase, FAD-binding, alpha-helical domain-3)	2.52386	0.0352205	GSVIVT01007991001	HNH endonuclease domain-containing protein, putative, expressed	2.02838	0.00650984	GSVIVT01008935001	Nitrate reductase; contains IPR001199 (Cytochrome b5-like heme/steroid binding domain), IPR001433 (Oxidoreductase FAD/NAD(P)-binding), IPR008335 (Eukaryotic molybdopterin oxidoreductase), IPR014756 (Immunoglobulin E-set)	19.6863	2.62802e-09
GSVIVT01009192001	Protein kinase family protein; contains IPR011009 (Protein kinase-like domain), IPR026839 (Serine/threonine-protein kinase CTR1), IPR026840 (Armadillo repeat-containing protein 3 and Serine/threonine-protein kinase CTR1)	2.50816	0.0347816	GSVIVT01007992001	Dof zinc finger protein; contains IPR003851 (Zinc finger, Dof-type)	2.88207	7.29767e-08	GSVIVT01008938001	Serine/threonine-protein kinase 24; contains IPR011009 (Protein kinase-like domain)	4.07692	1.66219e-05
GSVIVT01009215001	Rhamnogalacturonate lyase; contains IPR008979 (Galactose-binding domain-like), IPR010325 (Rhamnogalacturonate lyase), IPR013784 (Carbohydrate-binding-like fold), IPR014766 (Carboxypeptidase, regulatory domain)	0.168736	2.22075e-16	GSVIVT01007995001	GDSL esterase/lipase; contains IPR001087 (Lipase, GDSL)	0.0130208	2.99565e-42	GSVIVT01008948001	Putative beta-1,3-galactosyltransferase 8; contains IPR002659 (Glycosyl transferase, family 31), IPR025298 (Domain of unknown function DUF4094)	4.72948	4.54309e-05
GSVIVT01009222001	Oligopeptide transporter; contains IPR004813 (Oligopeptide transporter, OPT superfamily)	5.78571	0.0156787	GSVIVT01007996001	Geranylgeranyl reductase; contains IPR010253 (Geranylgeranyl reductase, plant/prokaryotic)	3.1713	1.79706e-34	GSVIVT01008960001	BZIP transcription factor; contains IPR004827 (Basic-leucine zipper domain), IPR025422 (DOG1 domain)	4.0444	0.000145285
GSVIVT01009226001	Serine hydroxymethyltransferase; contains IPR001085 (Serine hydroxymethyltransferase), IPR015424 (Pyridoxal phosphate-dependent transferase)	0.189511	4.72555e-09	GSVIVT01008002001	Exostosin family-like protein; contains IPR004263 (Exostosin-like)	2.48526	1.97849e-11	GSVIVT01008962001	Unknown protein	6.14152	9.28413e-11
GSVIVT01009240001	Inter-alpha-trypsin inhibitor heavy chain H4; contains IPR002035 (von Willebrand factor, type A), IPR013083 (Zinc finger, RING/FYVE/PHD-type)	3.3871	0.000239474	GSVIVT01008003001	Gibberellin-regulated protein; contains IPR003854 (Gibberellin regulated protein)	11.1231	1.58807e-08	GSVIVT01008968001	LL-diaminopimelate aminotransferase; contains IPR015424 (Pyridoxal phosphate-dependent transferase), IPR019942 (Diaminopimelate aminotransferase, DapL, plant/Chlamydia-type)	5.61856	0.00509366
GSVIVT01009253001	Multidrug resistance protein MdtK; contains IPR002528 (Multi antimicrobial extrusion protein)	0.395604	0.0175727	GSVIVT01008021001	Phytochrome kinase substrate, putative	0.442105	0.00608961	GSVIVT01008978001	Aspartic proteinase-like protein; contains IPR001461 (Peptidase A1), IPR021109 (Aspartic peptidase)	2.69333	0.0369348
GSVIVT01009256001	Receptor protein kinase, putative; contains IPR001611 (Leucine-rich repeat), IPR011009 (Protein kinase-like domain)	4.0976	2.16143e-05	GSVIVT01008023001	Transcription factor, putative; contains IPR005333 (Transcription factor, TCP)	7.08929	3.01638e-09	GSVIVT01008979001	Metal ion binding protein, putative; contains IPR006121 (Heavy metal-associated domain, HMA)	7.29897	0.00156624
GSVIVT01009258001	Tubulin alpha chain, putative; contains IPR000217 (Tubulin), IPR023123 (Tubulin, C-terminal)	0.465317	0.0248142	GSVIVT01008027001	Putative regulator of chromosome condensation; 48393-44372; contains IPR011993 (Pleckstrin homology-like domain)	0.411215	0.0171176	GSVIVT01008986001	Unknown protein	0.458405	0.00143059
GSVIVT01009260001	Amino acid permease 6; contains IPR013057 (Amino acid transporter, transmembrane)	3.495	0.00261341	GSVIVT01008039001	Aldose-1-epimerase, putative; contains IPR008183 (Aldose 1-/Glucose-6-phosphate 1-epimerase), IPR011013 (Galactose mutarotase-like domain)	0.205357	1.35101e-11	GSVIVT01008993001	Gb|AAF17687.1; contains IPR007650 (Protein of unknown function DUF581)	6.57112	2.35659e-05
GSVIVT01009264001	Tubulin alpha-6 chain, putative	0.272985	1.50392e-10	GSVIVT01008040001	Putative ABC transporter ATP-binding protein PF0528; contains IPR026082 (ABC transporter A, ABCA), IPR027417 (P-loop containing nucleoside triphosphate hydrolase)	2.02978	1.18189e-07	GSVIVT01008995001	Glucan 1,3-beta-glucosidase; contains IPR008999 (Actin cross-linking), IPR010431 (Fascin), IPR017853 (Glycoside hydrolase, superfamily)	13.5238	0.000660711
GSVIVT01009265001	Inositol-tetrakisphosphate 1-kinase, putative; contains IPR008656 (Inositol-tetrakisphosphate 1-kinase)	2.5856	0.0265242	GSVIVT01008048001	2-aminoethanethiol dioxygenase; contains IPR012864 (Cysteamine dioxygenase), IPR014710 (RmlC-like jelly roll fold)	3.18892	7.67772e-20	GSVIVT01009005001	WD-repeat protein, putative; contains IPR015943 (WD40/YVTN repeat-like-containing domain)	5.70622	7.84951e-12
GSVIVT01009269001	Unknown protein	4.13946	0.00538684	GSVIVT01008054001	Unknown protein	4.16304	0.0140543	GSVIVT01009007001	Ethylene-responsive transcription factor 5; contains IPR016177 (DNA-binding, integrase-type)	6.4282	1.26243e-07
GSVIVT01009271001	Serine esterase family protein; contains IPR007751 (Domain of unknown function DUF676, lipase-like)	4.625	0.00180275	GSVIVT01008055001	Unknown protein	10.9074	5.52037e-08	GSVIVT01009010001	Trehalose-6-phosphate phosphatase; contains IPR006379 (HAD-superfamily hydrolase, subfamily IIB), IPR023214 (HAD-like domain)	6.89437	1.78621e-05
GSVIVT01009273001	Knotted-like homeobox protein; contains IPR005539 (ELK), IPR005540 (KNOX1), IPR005541 (KNOX2), IPR009057 (Homeodomain-like)	28.6667	2.22277e-12	GSVIVT01008058001	Anthranilate phosphoribosyltransferase-like protein; contains IPR008973 (C2 calcium/lipid-binding domain, CaLB), IPR013583 (Phosphoribosyltransferase C-terminal)	2.60424	1.05713e-06	GSVIVT01009011001	F-box protein family-like	3.96897	0.00114737
GSVIVT01009274001	Homeobox-leucine zipper protein 22; contains IPR003106 (Leucine zipper, homeobox-associated), IPR009057 (Homeodomain-like)	31.2692	3.35579e-08	GSVIVT01008059001	Outer mitochondrial membrane protein porin 1; contains IPR023614 (Porin domain), IPR027246 (Eukaryotic porin/Tom40)	6.4	0.00022913	GSVIVT01009016001	Transporter-like protein; contains IPR011701 (Major facilitator superfamily), IPR016196 (Major facilitator superfamily domain, general substrate transporter)	2.92809	0.0202194
GSVIVT01009276001	Branched-chain-amino-acid aminotransferase; contains IPR001544 (Aminotransferase, class IV)	51.1579	9.96156e-29	GSVIVT01008063001	DUF1118-domain-containing protein; contains IPR009500 (Protein of unknown function DUF1118)	2.66981	1.2915e-08	GSVIVT01009025001	WW domain containing protein expressed; contains IPR001202 (WW domain)	2.8378	0.0309494
GSVIVT01009278001	Branched-chain-amino-acid aminotransferase; contains IPR001544 (Aminotransferase, class IV)	17.2222	0.0135873	GSVIVT01008064001	Probable peptide/nitrate transporter; contains IPR000109 (Proton-dependent oligopeptide transporter family), IPR016196 (Major facilitator superfamily domain, general substrate transporter)	16.3333	0.0308568	GSVIVT01009033001	Cryptochrome 1; contains IPR002081 (Cryptochrome/DNA photolyase, class 1)	3.08812	0.00103648
GSVIVT01009280001	Myb transcription factor-like protein; contains IPR009057 (Homeodomain-like)	6.05479	0.00581493	GSVIVT01008065001	Homeobox-leucine zipper-like protein; contains IPR003106 (Leucine zipper, homeobox-associated), IPR009057 (Homeodomain-like)	10.6909	1.20364e-120	GSVIVT01009041001	Leucine-rich repeat-containing protein; contains IPR001611 (Leucine-rich repeat), IPR003591 (Leucine-rich repeat, typical subtype), IPR025875 (Leucine rich repeat 4)	2.76242	0.00969648
GSVIVT01009287001	Squalene monooxygenase; contains IPR003042 (Aromatic-ring hydroxylase-like)	0.479825	1.46854e-08	GSVIVT01008067001	Short-chain dehydrogenase/reductase 1; contains IPR002347 (Glucose/ribitol dehydrogenase)	3.28458	0.00164233	GSVIVT01009045001	RNA-binding protein; contains IPR012677 (Nucleotide-binding, alpha-beta plait)	6.7381	4.23894e-08
GSVIVT01009293001	AP2-like ethylene-responsive transcription factor; contains IPR016177 (DNA-binding, integrase-type)	6.23301	8.67952e-05	GSVIVT01008068001	Putative short chain dehydrogenase/reductase; contains IPR002347 (Glucose/ribitol dehydrogenase)	2.05187	0.00790086	GSVIVT01009050001	UDP-glycosyltransferase 1; contains IPR002213 (UDP-glucuronosyl/UDP-glucosyltransferase)	4.128	0.00278731
GSVIVT01009294001	AP2-like ethylene-responsive transcription factor; contains IPR001471 (AP2/ERF domain)	15.1707	5.62634e-07	GSVIVT01008069001	Short chain alcohol dehydrogenase, putative; contains IPR002347 (Glucose/ribitol dehydrogenase)	0.411802	0.000355389	GSVIVT01009062001	UDP-glycosyltransferase; contains IPR002213 (UDP-glucuronosyl/UDP-glucosyltransferase)	4.44262	0.0444145
GSVIVT01009299001	Growth-regulating factor 1; contains IPR014977 (WRC), IPR014978 (Glutamine-Leucine-Glutamine, QLQ)	5.58824	0.00163732	GSVIVT01008070001	Receptor-like protein kinase; contains IPR011009 (Protein kinase-like domain), IPR013210 (Leucine-rich repeat-containing N-terminal, type 2)	0.199969	4.20038e-74	GSVIVT01009065001	Phi-1-like phosphate-induced protein; contains IPR006766 (Phosphate-induced protein 1)	4.06678	0.00209477
GSVIVT01009304001	Unknown protein	0.0721416	2.77763e-13	GSVIVT01008073001	Probable peptide/nitrate transporter; contains IPR000109 (Proton-dependent oligopeptide transporter family), IPR016196 (Major facilitator superfamily domain, general substrate transporter)	7.0229	1.73556e-37	GSVIVT01009066001	Phosphate-induced (Phi-1) protein, putative; contains IPR006766 (Phosphate-induced protein 1)	7.02247	2.21785e-06
GSVIVT01009308001	Unknown protein	0.0767061	1.96969e-20	GSVIVT01008076001	Chaperone protein dnaJ, putative; contains IPR001623 (DnaJ domain), IPR002939 (Chaperone DnaJ, C-terminal)	2.90424	3.63115e-18	GSVIVT01009067001	Phi-1-like phosphate-induced protein; contains IPR006766 (Phosphate-induced protein 1)	3.47982	0.046826
GSVIVT01009309001	Phytosulfokines, putative; contains IPR009438 (Phytosulfokine)	42.6067	1.7109e-17	GSVIVT01008077001	Calcium dependent protein kinase 10; contains IPR011009 (Protein kinase-like domain), IPR011992 (EF-hand-like domain)	2.85611	5.80507e-17	GSVIVT01009074001	Serine-threonine protein kinase; contains IPR011009 (Protein kinase-like domain)	4.29757	6.68302e-06
GSVIVT01009315001	Phosphatidylcholine-sterol acyltransferase; contains IPR003386 (Lecithin:cholesterol/phospholipid:diacylglycerol acyltransferase)	0.474823	3.02578e-08	GSVIVT01008078001	Pentatricopeptide repeat-containing protein, putative; contains IPR002885 (Pentatricopeptide repeat), IPR011990 (Tetratricopeptide-like helical)	2.01217	4.25902e-08	GSVIVT01009075001	2-aminoethanethiol dioxygenase; contains IPR012864 (Cysteamine dioxygenase), IPR014710 (RmlC-like jelly roll fold)	0.0604396	0.00898249
GSVIVT01009316001	Unknown protein	0.435827	1.97118e-06	GSVIVT01008083001	Nodulin family protein; contains IPR010658 (Nodulin-like), IPR011701 (Major facilitator superfamily), IPR016196 (Major facilitator superfamily domain, general substrate transporter)	2.11844	7.23894e-05	GSVIVT01009079001	L-ascorbate peroxidase, putative; contains IPR010255 (Haem peroxidase)	2.82215	0.0277158
GSVIVT01009335001	F17L21.26	3.32121	0.0351543	GSVIVT01008084001	Nodulin family protein; contains IPR010658 (Nodulin-like), IPR016196 (Major facilitator superfamily domain, general substrate transporter)	4.04511	1.67353e-06	GSVIVT01009081001	Putative uncharacterized protein T32G9.25; contains IPR008004 (Uncharacterised protein family UPF0503)	18.9811	1.19994e-06
GSVIVT01009343001	Tetratricopeptide repeat protein 7A; contains IPR011990 (Tetratricopeptide-like helical)	3.93564	0.00211262	GSVIVT01008086001	Hedgehog-interacting protein; contains IPR011042 (Six-bladed beta-propeller, TolB-like)	0.262136	0.00803182	GSVIVT01009083001	Homeobox-leucine zipper-like protein; contains IPR003106 (Leucine zipper, homeobox-associated), IPR009057 (Homeodomain-like)	14.25	0.01441
GSVIVT01009348001	Sigma factor sigb regulation protein rsbq, putative	2.71514	0.0044523	GSVIVT01008092001	Dynein light chain 1 cytoplasmic-like protein; contains IPR001372 (Dynein light chain, type 1/2)	4.71005	8.45272e-22	GSVIVT01009093001	Plastid-targeted protein 2	3.03878	0.00408841
GSVIVT01009361001	Putative DUF566 domain containing family protein; contains IPR007573 (Protein of unknown function DUF566)	0.111569	2.77415e-17	GSVIVT01008094001	Germin-like protein; contains IPR001929 (Germin)	20.3043	2.21069e-10	GSVIVT01009104001	Multidrug resistance protein MdtK; contains IPR002528 (Multi antimicrobial extrusion protein)	228.667	1.32215e-14
GSVIVT01009362001	Unknown protein	0.0359712	0.000262918	GSVIVT01008110001	Protein LONGIFOLIA 2; contains IPR025486 (Domain of unknown function DUF4378)	2.59643	1.63394e-14	GSVIVT01009107001	Peroxidase; contains IPR010255 (Haem peroxidase)	94.6	5.14209e-13
GSVIVT01009363001	Unknown protein	3.37816	0.000247195	GSVIVT01008120001	Mitochondrial transcription termination factor family protein; contains IPR003690 (Mitochodrial transcription termination factor-related)	0.451613	0.0432608	GSVIVT01009124001	Ovarian cancer-associated gene 2 protein-like protein; contains IPR005645 (Serine hydrolase FSH)	4.35112	3.25831e-05
GSVIVT01009364001	Mpv17; contains IPR007248 (Mpv17/PMP22)	2.90825	0.0219091	GSVIVT01008122001	Cytochrome P450, putative; contains IPR001128 (Cytochrome P450)	0.451543	2.19806e-41	GSVIVT01009146001	Disease resistance protein; contains IPR000767 (Disease resistance protein), IPR027417 (P-loop containing nucleoside triphosphate hydrolase)	11.0909	0.000133893
GSVIVT01009374001	Protein phosphatase 2c, putative; contains IPR001932 (Protein phosphatase 2C (PP2C)-like), IPR015655 (Protein phosphatase 2C)	9.31165	1.22056e-14	GSVIVT01008123001	Unknown protein	0.190754	2.96306e-12	GSVIVT01009152001	Mitochondrial carrier family; contains IPR018108 (Mitochondrial substrate/solute carrier), IPR023395 (Mitochondrial carrier domain)	25.024	4.99561e-15
GSVIVT01009384001	Gibberellin-regulated protein; contains IPR003854 (Gibberellin regulated protein)	0.218871	7.42197e-24	GSVIVT01008128001	Protein COBRA, putative; contains IPR006918 (Glycosyl-phosphatidyl inositol-anchored, plant)	2.82923	9.11596e-23	GSVIVT01009155001	Aspartic proteinase nepenthesin-1, putative; contains IPR001461 (Peptidase A1), IPR021109 (Aspartic peptidase)	137.661	5.35601e-13
GSVIVT01009386001	Pumilio family protein; contains IPR016024 (Armadillo-type fold)	0.474598	0.000307053	GSVIVT01008129001	COBRA-like protein; contains IPR006918 (Glycosyl-phosphatidyl inositol-anchored, plant)	0.174207	1.17042e-127	GSVIVT01009157001	Universal stress protein A-like protein; contains IPR006015 (Universal stress protein A)	3.03506	0.0419697
GSVIVT01009390001	Cytochrome P450; contains IPR001128 (Cytochrome P450)	7.0343	2.26665e-14	GSVIVT01008130001	COBRA-like protein	0.402134	9.95901e-26	GSVIVT01009163001	Unknown protein	0.453184	0.00642984
GSVIVT01009394001	Receptor protein kinase-like protein; contains IPR001611 (Leucine-rich repeat), IPR011009 (Protein kinase-like domain), IPR013210 (Leucine-rich repeat-containing N-terminal, type 2), IPR025875 (Leucine rich repeat 4)	26.75	0.0265779	GSVIVT01008133001	Alpha-1,4-glucan-protein synthase [UDP-forming], putative; contains IPR004901 (Reversibly glycosylated polypeptide family)	2.66092	2.22931e-25	GSVIVT01009166001	Transcription factor AIG1; contains IPR011598 (Myc-type, basic helix-loop-helix (bHLH) domain)	6.58333	0.0143129
GSVIVT01009404001	Cytochrome P450; contains IPR001128 (Cytochrome P450)	7.82529	2.46745e-15	GSVIVT01008134001	Unknown protein	9.69118	0.00150486	GSVIVT01009182001	AT5g65480/K19O4_1	2.64824	0.0149122
GSVIVT01009417001	Serine/threonine-protein kinase; contains IPR001480 (Bulb-type lectin domain), IPR011009 (Protein kinase-like domain), IPR013320 (Concanavalin A-like lectin/glucanase, subgroup)	552.333	2.06825e-35	GSVIVT01008135001	Unknown protein	10.3191	5.88936e-11	GSVIVT01009191001	Putative Rab geranylgeranyl transferase; contains IPR001611 (Leucine-rich repeat), IPR025875 (Leucine rich repeat 4)	0.474206	3.39769e-06
GSVIVT01009418001	Serine/threonine-protein kinase; contains IPR001480 (Bulb-type lectin domain), IPR003609 (Apple-like), IPR011009 (Protein kinase-like domain), IPR013320 (Concanavalin A-like lectin/glucanase, subgroup)	123	6.25217e-13	GSVIVT01008139001	Putative MADS-box family transcription factor; contains IPR002100 (Transcription factor, MADS-box), IPR002487 (Transcription factor, K-box)	11.3571	2.49998e-35	GSVIVT01009202001	p8MTCP1; contains IPR009069 (Cysteine alpha-hairpin motif superfamily), IPR010625 (CHCH)	3.38622	0.0019823
GSVIVT01009422001	Serine/threonine-protein kinase; contains IPR001480 (Bulb-type lectin domain), IPR011009 (Protein kinase-like domain), IPR011990 (Tetratricopeptide-like helical), IPR012336 (Thioredoxin-like fold)	67.75	3.15801e-07	GSVIVT01008147001	Flavonol 3-sulfotransferase, putative; contains IPR000863 (Sulfotransferase domain), IPR027417 (P-loop containing nucleoside triphosphate hydrolase)	20.3333	0.0133434	GSVIVT01009203001	Protein HVA22, putative; contains IPR004345 (TB2/DP1/HVA22-related protein)	2.94561	0.00990663
GSVIVT01009424001	MYB transcription factor; contains IPR009057 (Homeodomain-like)	2.69361	0.0130815	GSVIVT01008150001	L-asparaginase, putative; contains IPR000246 (Peptidase T2, asparaginase 2)	0.414694	5.13032e-38	GSVIVT01009214001	Unknown protein	0.15354	7.81392e-05
GSVIVT01009427001	Putative uncharacterized protein (Precursor); contains IPR005181 (Domain of unknown function DUF303, acetylesterase putative)	0.052381	9.63258e-11	GSVIVT01008156001	Dof zinc finger protein; contains IPR003851 (Zinc finger, Dof-type)	4.22799	6.97894e-17	GSVIVT01009215001	Rhamnogalacturonate lyase; contains IPR008979 (Galactose-binding domain-like), IPR010325 (Rhamnogalacturonate lyase), IPR013784 (Carbohydrate-binding-like fold), IPR014766 (Carboxypeptidase, regulatory domain)	10.1875	0.000183145
GSVIVT01009442001	Leucine-rich repeat receptor-like serine/threonine-protein kinase	3.38596	0.00357021	GSVIVT01008158001	DNA polymerase epsilon subunit B, putative; contains IPR016266 (DNA polymerase epsilon, subunit B), IPR024639 (DNA polymerase epsilon subunit B, N-terminal)	0.290043	0.000279472	GSVIVT01009222001	Oligopeptide transporter; contains IPR004813 (Oligopeptide transporter, OPT superfamily)	0.126603	1.57358e-23
GSVIVT01009444001	Putative receptor kinase; contains IPR001611 (Leucine-rich repeat), IPR011009 (Protein kinase-like domain)	12.3596	9.04088e-12	GSVIVT01008161001	O-fucosyltransferase-like protein; contains IPR019378 (GDP-fucose protein O-fucosyltransferase)	0.442058	2.41519e-16	GSVIVT01009234001	Transcription factor; contains IPR011598 (Myc-type, basic helix-loop-helix (bHLH) domain)	3.47041	0.0181123
GSVIVT01009447001	Kinesin-like protein; contains IPR001752 (Kinesin, motor domain), IPR027417 (P-loop containing nucleoside triphosphate hydrolase)	0.422132	5.16144e-11	GSVIVT01008192001	Strictosidine synthase; contains IPR011042 (Six-bladed beta-propeller, TolB-like)	0.0758621	9.65691e-10	GSVIVT01009238001	Auxin-responsive protein; contains IPR003311 (AUX/IAA protein)	3.07773	0.000341236
GSVIVT01009450001	Protein ssh4; contains IPR001870 (B30.2/SPRY domain), IPR008985 (Concanavalin A-like lectin/glucanases superfamily)	4.68456	0.000824295	GSVIVT01008200001	Acetyl-coenzyme A synthetase; contains IPR000873 (AMP-dependent synthetase/ligase), IPR025110 (Domain of unknown function DUF4009)	0.487044	1.29935e-13	GSVIVT01009245001	Beta-1,3-glucuronosyltransferase; contains IPR005027 (Glycosyl transferase, family 43)	2.68359	0.0240379
GSVIVT01009456001	N-hydroxycinnamoyl/benzoyltransferase 5; contains IPR003480 (Transferase), IPR023213 (Chloramphenicol acetyltransferase-like domain)	3.63736	0.0243263	GSVIVT01008201001	Putative disease resistance protein; contains IPR000767 (Disease resistance protein), IPR001763 (Rhodanese-like domain), IPR027417 (P-loop containing nucleoside triphosphate hydrolase)	2.14286	8.1875e-06	GSVIVT01009247001	Unknown protein	0.249135	0.00300016
GSVIVT01009462001	N-hydroxycinnamoyl/benzoyltransferase 5; contains IPR003480 (Transferase), IPR023213 (Chloramphenicol acetyltransferase-like domain)	7.6087	0.00653638	GSVIVT01008212001	Wall-associated receptor kinase-like protein; contains IPR011009 (Protein kinase-like domain), IPR013320 (Concanavalin A-like lectin/glucanase, subgroup), IPR025287 (Wall-associated receptor kinase galacturonan-binding domain)	49	0.00219952	GSVIVT01009253001	Multidrug resistance protein MdtK; contains IPR002528 (Multi antimicrobial extrusion protein)	0.142236	3.03375e-19
GSVIVT01009467001	Transcription factor SPATULA; contains IPR011598 (Myc-type, basic helix-loop-helix (bHLH) domain), IPR024097 (Basic helix-loop-helix leucine zipper transcription factor)	4.713	0.000346405	GSVIVT01008214001	Probable receptor-like protein kinase; contains IPR011009 (Protein kinase-like domain), IPR013320 (Concanavalin A-like lectin/glucanase, subgroup), IPR013695 (Wall-associated kinase), IPR025287 (Wall-associated receptor kinase galacturonan-binding domain)	3.27711	4.0056e-13	GSVIVT01009256001	Receptor protein kinase, putative; contains IPR001611 (Leucine-rich repeat), IPR011009 (Protein kinase-like domain)	3.20789	0.00197006
GSVIVT01009469001	Transcription factor, putative; contains IPR011598 (Myc-type, basic helix-loop-helix (bHLH) domain)	0.322129	4.56767e-09	GSVIVT01008216001	Plant-specific domain TIGR01570 family protein; contains IPR006460 (Protein of unknown function DUF617, plant)	5.32692	0.00287975	GSVIVT01009260001	Amino acid permease 6; contains IPR013057 (Amino acid transporter, transmembrane)	4.90923	3.792e-07
GSVIVT01009485001	ABSCISIC ACID-INSENSITIVE 5-like protein; contains IPR004827 (Basic-leucine zipper domain)	3.48678	8.15437e-05	GSVIVT01008222001	Peptidyl-prolyl cis-trans isomerase; contains IPR002130 (Cyclophilin-like peptidyl-prolyl cis-trans isomerase domain)	5.83333	0.000134649	GSVIVT01009265001	Inositol-tetrakisphosphate 1-kinase, putative; contains IPR008656 (Inositol-tetrakisphosphate 1-kinase)	6.00601	1.31591e-09
GSVIVT01009493001	Cytochrome P450; contains IPR001128 (Cytochrome P450)	0.136	7.16383e-21	GSVIVT01008223001	Universal stress protein family protein; contains IPR014729 (Rossmann-like alpha/beta/alpha sandwich fold)	4.95238	1.48714e-05	GSVIVT01009267001	Putative stress-induced protein; contains IPR010410 (Protein of unknown function DUF1005)	4.04069	2.43832e-05
GSVIVT01009494001	Thioredoxin, putative; contains IPR005746 (Thioredoxin), IPR012336 (Thioredoxin-like fold)	3.95699	0.0013407	GSVIVT01008228001	Oleosin; contains IPR000136 (Oleosin)	0.0341588	1.53656e-132	GSVIVT01009273001	Knotted-like homeobox protein; contains IPR005539 (ELK), IPR005540 (KNOX1), IPR005541 (KNOX2), IPR009057 (Homeodomain-like)	25.3824	5.16168e-13
GSVIVT01009497001	Vacuolar import and degradation protein; contains IPR013863 (Vacuolar import/degradation, Vid27-related), IPR015943 (WD40/YVTN repeat-like-containing domain)	3.22525	0.00853836	GSVIVT01008246001	Cell division cycle-associated 7-like protein; contains IPR018501 (DDT domain superfamily), IPR018866 (Zinc-finger domain of monoamine-oxidase A repressor R1)	0.383598	0.00586721	GSVIVT01009276001	Branched-chain-amino-acid aminotransferase; contains IPR001544 (Aminotransferase, class IV)	7.3662	1.5709e-10
GSVIVT01009498001	Chlorophyll a-b binding protein P4, chloroplastic; contains IPR022796 (Chlorophyll A-B binding protein), IPR023329 (Chlorophyll a/b binding protein domain)	4.13473	0.00181376	GSVIVT01008251001	Ankyrin repeat-containing protein, putative	9.06977	0.000165623	GSVIVT01009278001	Branched-chain-amino-acid aminotransferase; contains IPR001544 (Aminotransferase, class IV)	4.53535	0.03282
GSVIVT01009500001	Unknown protein	0.126241	1.68249e-18	GSVIVT01008259001	Protein PLANT CADMIUM RESISTANCE 6; contains IPR006461 (Uncharacterised protein family Cys-rich)	23.2235	8.86402e-37	GSVIVT01009280001	Myb transcription factor-like protein; contains IPR009057 (Homeodomain-like)	11.4717	3.41144e-05
GSVIVT01009501001	Glycogenin, putative; contains IPR002495 (Glycosyl transferase, family 8)	0.0663071	3.61853e-52	GSVIVT01008262001	Cytochrome P450; contains IPR001128 (Cytochrome P450)	10	8.37241e-05	GSVIVT01009294001	AP2-like ethylene-responsive transcription factor; contains IPR001471 (AP2/ERF domain)	12.8571	0.0293022
GSVIVT01009503001	Tic22; contains IPR007378 (Tic22-like)	2.54298	0.0484875	GSVIVT01008264001	Cytochrome P450; contains IPR001128 (Cytochrome P450)	4.53488	0.00336803	GSVIVT01009299001	Growth-regulating factor 1; contains IPR014977 (WRC), IPR014978 (Glutamine-Leucine-Glutamine, QLQ)	12.2353	0.00576279
GSVIVT01009515001	Lipin family protein; contains IPR007651 (Lipin, N-terminal), IPR013209 (LNS2, Lipin/Ned1/Smp2), IPR023214 (HAD-like domain), IPR026058 (LIPIN family)	2.98892	0.00267319	GSVIVT01008265001	Cytochrome P450; contains IPR001128 (Cytochrome P450)	8.73913	0.0102973	GSVIVT01009309001	Phytosulfokines, putative; contains IPR009438 (Phytosulfokine)	72.6	2.23484e-22
GSVIVT01009517001	BRI1 kinase inhibitor 1	10.9095	1.14183e-11	GSVIVT01008267001	Aspartyl protease family protein; contains IPR001461 (Peptidase A1), IPR021109 (Aspartic peptidase)	2.58692	1.17588e-18	GSVIVT01009315001	Phosphatidylcholine-sterol acyltransferase; contains IPR003386 (Lecithin:cholesterol/phospholipid:diacylglycerol acyltransferase)	5.42623	0.0180899
GSVIVT01009528001	Carboxylesterase 1; contains IPR013094 (Alpha/beta hydrolase fold-3)	19.4825	1.8369e-22	GSVIVT01008290001	60S ribosomal protein L34, putative; contains IPR008195 (Ribosomal protein L34Ae), IPR012870 (Protein of unknown function DUF1666)	2.48718	2.5459e-05	GSVIVT01009319001	Serine carboxypeptidase, putative; contains IPR001563 (Peptidase S10, serine carboxypeptidase)	0.152985	7.06416e-06
GSVIVT01009560001	Serine carboxypeptidase-like protein; contains IPR001563 (Peptidase S10, serine carboxypeptidase)	3.94783	0.00445079	GSVIVT01008297001	Synaptotagmin, putative; contains IPR008973 (C2 calcium/lipid-binding domain, CaLB)	2.96483	7.72779e-17	GSVIVT01009333001	Unknown protein	0.322626	0.00150993
GSVIVT01009564001	Probable peptidase; contains IPR001375 (Peptidase S9, prolyl oligopeptidase, catalytic domain), IPR011042 (Six-bladed beta-propeller, TolB-like)	2.92494	0.00465516	GSVIVT01008299001	Transcription factor, putative; contains IPR011598 (Myc-type, basic helix-loop-helix (bHLH) domain)	2.90909	0.0341953	GSVIVT01009335001	F17L21.26	0.0413723	3.91724e-60
GSVIVT01009565001	Peptidase S9; contains IPR001375 (Peptidase S9, prolyl oligopeptidase, catalytic domain)	4.49097	3.04375e-06	GSVIVT01008303001	Putative MYB transcription factor; contains IPR009057 (Homeodomain-like)	26.4074	4.19084e-17	GSVIVT01009338001	LIM domain protein LIM-2; contains IPR001781 (Zinc finger, LIM-type)	14.3736	1.50157e-09
GSVIVT01009566001	Putative MYB transcription factor; contains IPR006460 (Protein of unknown function DUF617, plant), IPR009057 (Homeodomain-like)	3.32583	0.000441529	GSVIVT01008306001	Putative homeodomain-like transcription factor superfamily protein; contains IPR009057 (Homeodomain-like)	0.425926	0.0215766	GSVIVT01009350001	Calcium-transporting ATPase 1; contains IPR001757 (Cation-transporting P-type ATPase), IPR004014 (Cation-transporting P-type ATPase, N-terminal), IPR024750 (Calcium-transporting P-type ATPase, N-terminal autoinhibitory domain)	3.71989	0.0066436
GSVIVT01009575001	Serine/threonine protein kinase; contains IPR011009 (Protein kinase-like domain)	6.22105	2.3792e-07	GSVIVT01008309001	Putative receptor-like protein kinase; contains IPR011009 (Protein kinase-like domain), IPR013320 (Concanavalin A-like lectin/glucanase, subgroup)	3.58383	3.40561e-09	GSVIVT01009351001	Calcium-transporting ATPase 1; contains IPR001757 (Cation-transporting P-type ATPase), IPR023214 (HAD-like domain), IPR023298 (P-type ATPase, transmembrane domain)	3.65049	0.00102206
GSVIVT01009576001	Disease resistance protein; contains IPR000767 (Disease resistance protein), IPR001611 (Leucine-rich repeat), IPR027417 (P-loop containing nucleoside triphosphate hydrolase)	3.75142	1.4187e-05	GSVIVT01008315001	At1g67050-like protein	4.24719	1.50036e-07	GSVIVT01009360001	LOB domain-containing protein, putative; contains IPR004883 (Lateral organ boundaries, LOB)	0.283832	4.7999e-08
GSVIVT01009586001	B3 domain-containing protein; contains IPR015300 (DNA-binding pseudobarrel domain)	6.53906	2.33359e-06	GSVIVT01008316001	Putative uncharacterized protein F4F7.24; contains IPR012438 (Protein of unknown function DUF1639)	2.38079	0.0142368	GSVIVT01009362001	Unknown protein	0.0564374	1.47517e-06
GSVIVT01009587001	Cytochrome b6f complex subunit, putative, expressed; contains IPR012595 (PetM of cytochrome b6/f complex subunit 7)	2.60256	0.0406857	GSVIVT01008319001	Core-2/I-branching beta-1,6-N-acetylglucosaminyltransferase family protein; contains IPR003406 (Glycosyl transferase, family 14)	34	9.46512e-05	GSVIVT01009363001	Unknown protein	4.7951	3.23566e-07
GSVIVT01009594001	Cytochrome P450; contains IPR001128 (Cytochrome P450)	45.8571	1.18315e-06	GSVIVT01008322001	Calmodulin binding protein-like protein; contains IPR012416 (Calmodulin binding protein-like)	28.55	2.66903e-18	GSVIVT01009364001	Mpv17; contains IPR007248 (Mpv17/PMP22)	3.70572	0.0101471
[truncated: 5,077 more rows]
