# Supplementary material for: Transcriptome analyses of seed development in grape hybrids reveals a possible mechanism influencing seed size
Source: BMC Genomics. 2016 Nov 9;17:898. doi: 10.1186/s12864-016-3193-1 (PMC5103508; doi:10.1186/s12864-016-3193-1)
Supplement: Additional file 7: Table S4. — Functional categorization of differentially expressed grape genes based on Gene Ontology (GO). (XLS 39 kb) [file 12864_2016_3193_MOESM7_ESM.xls]

## Sheet: Sheet1
Table S4. Functional categorization of differentially expressed grape genes based onGene Ontology (GO).
	GO term ID	Description	Number of DEGs at stage 1		Number of DEGs at stage 2		Number of DEGs at stage 3
			up-regulated	down-regulated	up-regulated	down-regulated	up-regulated	down-regulated
Molecular function	GO:0000166	nucleotide binding	968	147	1031	241	943	112
	GO:0003676	nucleic acid binding	74	24	58	56	64	19
	GO:0003677	DNA binding	459	62	411	217	388	88
	GO:0003682	chromatin binding	10	0	2	12	7	0
	GO:0003700	transcription factor activity	238	25	218	64	206	35
	GO:0003723	RNA binding	92	18	82	35	75	17
	GO:0003774	motor activity	11	15	13	28	6	3
	GO:0003824	catalytic activity	738	322	920	365	839	229
	GO:0004518	nuclease activity	16	7	12	23	9	3
	GO:0004871	signal transducer activity	80	13	88	25	75	8
	GO:0004872	receptor activity	409	29	458	43	387	28
	GO:0005102	receptor binding	4	1	4	3	3	0
	GO:0005198	structural molecule activity	14	10	19	16	14	4
	GO:0005215	transporter activity	228	97	292	101	273	73
	GO:0005488	binding	901	355	1057	471	953	236
	GO:0005515	protein binding	1167	243	1251	391	1111	162
	GO:0008135	translation factor activity, nucleic acid binding	5	0	3	5	3	2
	GO:0008289	lipid binding	56	60	73	11	67	11
	GO:0016301	kinase activity	517	177	578	90	512	40
	GO:0016740	transferase activity	644	173	731	227	647	112
	GO:0016787	hydrolase activity	567	12	688	233	595	115
	GO:0019825	oxygen binding	4	0	4	0	4	0
	GO:0030234	enzyme regulator activity	33	16	39	24	39	12
	GO:0030246	carbohydrate binding	108	41	135	20	118	13
	GO:0030528	transcription regulator activity	150	399	153	77	139	39
Biological process	GO:0000003	reproduction	204	58	225	99	190	39
	GO:0005975	carbohydrate metabolic process	198	103	252	110	229	55
	GO:0006091	generation of precursor metabolites and energy	61	36	72	35	76	24
	GO:0006139	nucleobase, nucleoside, nucleotide and nucleic acid metabolic process	117	31	105	66	98	21
	GO:0006259	DNA metabolic process	83	16	55	89	51	16
	GO:0006350	transcription	484	75	459	204	425	93
	GO:0006412	translation	48	8	45	14	40	6
	GO:0006464	protein modification process	575	58	634	97	556	40
	GO:0006519	cellular amino acid and derivative metabolic process	220	131	295	127	254	79
	GO:0006629	lipid metabolic process	197	80	275	116	236	86
	GO:0006810	transport	413	184	498	213	466	128
	GO:0006950	response to stress	948	202	1064	253	946	150
	GO:0007049	cell cycle	106	27	90	100	88	19
	GO:0007154	cell communication	19	2	24	3	21	2
	GO:0007165	signal transduction	462	86	494	146	445	81
	GO:0007267	cell-cell signaling	10	8	6	9	9	4
	GO:0007275	multicellular organismal development	422	134	466	195	396	98
	GO:0007610	behavior	10	3	11	5	12	5
	GO:0008152	metabolic process	677	319	859	348	796	203
	GO:0008219	cell death	329	29	348	41	318	20
	GO:0009056	catabolic process	218	128	293	146	260	70
	GO:0009058	biosynthetic process	455	193	556	270	503	154
	GO:0009605	response to external stimulus	157	27	197	46	156	33
	GO:0009606	tropism	34	8	35	12	31	6
	GO:0009607	response to biotic stimulus	319	89	372	88	324	66
	GO:0009628	response to abiotic stimulus	385	113	442	161	409	87
	GO:0009653	anatomical structure morphogenesis	195	47	196	75	162	32
	GO:0009719	response to endogenous stimulus	403	92	472	141	424	83
	GO:0009790	embryonic development	105	19	101	59	86	24
	GO:0009791	post-embryonic development	137	24	146	49	127	26
	GO:0009835	ripening	33	13	50	9	41	6
	GO:0009838	abscission	7	2	13	6	8	1
	GO:0009856	pollination	25	13	33	14	26	7
	GO:0009875	pollen-pistil interaction	60	1	73	3	63	1
	GO:0009908	flower development	127	24	130	62	119	26
	GO:0009987	cellular process	825	320	990	429	912	228
	GO:0009991	response to extracellular stimulus	35	11	39	14	43	7
	GO:0015979	photosynthesis	53	4	58	11	55	11
	GO:0016043	cellular component organization	259	134	289	198	241	70
	GO:0016049	cell growth	98	40	118	47	101	18
	GO:0019538	protein metabolic process	163	45	195	69	179	32
	GO:0019725	cellular homeostasis	44	14	45	19	45	18
	GO:0019748	secondary metabolic process	218	119	303	129	256	100
	GO:0022904	respiratory electron transport chain	2	2	2	1	1	2
	GO:0030154	cell differentiation	170	50	177	83	148	36
	GO:0040007	growth	25	11	30	17	24	4
	GO:0040029	regulation of gene expression, epigenetic	23	3	17	14	11	3
Cellular Component	GO:0005576	extracellular region	210	157	325	126	281	84
	GO:0005578	proteinaceous extracellular matrix	4	4	4	4	14	2
	GO:0005615	extracellular space	25	21	33	13	28	8
	GO:0005618	cell wall	141	88	224	71	198	50
	GO:0005622	intracellular	204	44	163	120	160	37
	GO:0005623	cell	99	41	123	48	109	26
	GO:0005634	nucleus	699	134	641	340	640	118
	GO:0005635	nuclear envelope	2	2	2	5	4	9
	GO:0005654	nucleoplasm	42	5	19	38	32	5
	GO:0005730	nucleolus	33	11	28	21	31	101
	GO:0005737	cytoplasm	517	184	553	249	568	33
	GO:0005739	mitochondrion	165	63	171	71	159	0
	GO:0005764	lysosome	11	5	16	5	18	7
	GO:0005768	endosome	56	15	68	15	61	5
	GO:0005773	vacuole	209	80	279	72	245	69
	GO:0005777	peroxisome	34	7	40	16	44	5
	GO:0005783	endoplasmic reticulum	129	65	183	60	153	55
	GO:0005794	Golgi apparatus	81	55	90	41	84	20
	GO:0005829	cytosol	152	71	166	94	173	27
	GO:0005840	ribosome	39	12	36	12	38	7
	GO:0005856	cytoskeleton	50	34	57	68	36	8
	GO:0005886	plasma membrane	781	231	955	241	827	148
	GO:0009536	plastid	400	87	432	144	402	65
	GO:0009579	thylakoid	103	9	103	14	94	11
	GO:0016020	membrane	1205	379	1466	392	1270	251
	GO:0030312	external encapsulating structure	12	2	13	1	13	1
