# Supplementary material for: Transcriptome analyses of seed development in grape hybrids reveals a possible mechanism influencing seed size
Source: BMC Genomics. 2016 Nov 9;17:898. doi: 10.1186/s12864-016-3193-1 (PMC5103508; doi:10.1186/s12864-016-3193-1)
Supplement: Additional file 8: Table S5. — List of common significantly enriched Gene Ontology terms among the DEGs at three stages of seed development between seedless and seeded grape progeny. (XLS 42 kb) [file 12864_2016_3193_MOESM8_ESM.xls]

## Sheet: Sheet1
Common Gene Ontology terms associated with DEGs at three stages
up-regulated	up-regulated	up-regulated	down-regulated
response to stimulus	positive regulation of flower development	negative regulation of abscisic acid mediated signaling	cellular aromatic compound metabolic process
defense response	photosynthesis, light harvesting	seed dormancy	aromatic compound biosynthetic process
response to stress	transpiration	dormancy process	phenylpropanoid metabolic process
protein amino acid phosphorylation	positive regulation of post-embryonic development	regulation of cell size	phenylpropanoid biosynthetic process
phosphorylation	flavonoid biosynthetic process	glycosinolate metabolic process	lignin biosynthetic process
phosphate metabolic process	carbohydrate biosynthetic process	glucosinolate metabolic process	oxidation reduction
phosphorus metabolic process	defense response to fungus	oxylipin metabolic process	amino acid derivative biosynthetic process
post-translational protein modification	regulation of post-embryonic development	water transport	cellular amino acid and derivative metabolic process
response to chemical stimulus	stomatal complex morphogenesis	fluid transport	regulation of nitrogen utilization
cell communication	stomatal movement	blue light signaling pathway	regulation of nitrogen compound metabolic process
protein modification process	response to jasmonic acid stimulus	floral whorl development	cytokinin catabolic process
response to hormone stimulus	stomatal complex development	cation transport	metal ion transport
metabolic process	lateral root development	response to blue light	iron ion transport
biopolymer modification	response to salt stress	meristem maintenance	di-, tri-valent inorganic cation transport
response to endogenous stimulus	cellular carbohydrate biosynthetic process	floral organ development	monocarboxylic acid metabolic process
cellular process	porphyrin metabolic process	regulation of response to stimulus	response to abiotic stimulus
plant-type hypersensitive response	tetrapyrrole metabolic process	response to osmotic stress	multicellular organismal development
host programmed cell death induced by symbiont	phenylpropanoid metabolic process	chlorophyll biosynthetic process	response to stimulus
innate immune response	post-embryonic root development	systemic acquired resistance
response to biotic stimulus	regulation of defense response	post-embryonic organ development
signal transduction	phototropism	cellulose metabolic process
multi-organism process	pigment metabolic process	root system development
regulation of transcription	phenylpropanoid biosynthetic process	root development
regulation of cellular process	regulation of meristem organization	chlorophyll metabolic process
developmental process	regulation of hormone levels	photosynthesis
programmed cell death	cellular response to sulfate starvation	brassinosteroid mediated signaling
biological regulation	regulation of meristem growth	protein-chromophore linkage
transcription	regulation of flower development	stamen formation
immune response	positive regulation of developmental process	steroid hormone mediated signaling
primary metabolic process	oxidation reduction	response to steroid hormone stimulus
cell death	aromatic compound biosynthetic process	flavonoid metabolic process
death	defense response to oomycetes	anatomical structure formation
regulation of biological process	response to oomycetes	response to nematode
regulation of nucleotide and nucleic acid metabolic process	hormone metabolic process	stamen morphogenesis
cellular metabolic process	regulation of cell adhesion	amino acid derivative metabolic process
regulation of macromolecule biosynthetic process	glucan biosynthetic process	cell killing
regulation of gene expression	porphyrin biosynthetic process	carbohydrate metabolic process
regulation of cellular biosynthetic process	tetrapyrrole biosynthetic process	fatty acid biosynthetic process
regulation of biosynthetic process	stamen development	methionine metabolic process
hormone-mediated signaling	androecium development	hydrogen peroxide metabolic process
response to other organism	cell wall catabolic process	root morphogenesis
immune system process	cellular aromatic compound metabolic process	regulation of meristem development
regulation of cellular metabolic process	ethylene metabolic process	meristem development
intracellular signaling cascade	ethylene biosynthetic process	cell fate specification
biopolymer metabolic process	regulation of biological quality	response to fungus
regulation of macromolecule metabolic process	senescence	tissue development
response to chitin	regulation of development, heterochronic	floral organ morphogenesis
regulation of metabolic process	embryo sac development	inflorescence development
reproductive process	alkene biosynthetic process	inflorescence morphogenesis
response to abiotic stimulus	response to gibberellin stimulus	detection of external stimulus
cellular macromolecule metabolic process	regulation of developmental growth	response to temperature stimulus
reproduction	organ senescence	flower development
defense response to bacterium	cellular amino acid and derivative metabolic process	embryonic development ending in seed dormancy
macromolecule metabolic process	seed germination	floral organ formation
response to bacterium	chitin catabolic process	ion transport
regulation of transcription, DNA-dependent	glucosamine catabolic process	shoot morphogenesis
multicellular organismal process	N-acetylglucosamine catabolic process	microsporogenesis
regulation of RNA metabolic process	amino sugar catabolic process	response to brassinosteroid stimulus
reproductive structure development	maintenance of seed dormancy	detection of bacterium
response to external stimulus	cellular alkene metabolic process	plant-type spore development
multicellular organismal development	response to hydrogen peroxide	abscisic acid mediated signaling
anatomical structure development	gravitropism	gametophyte development
reproductive developmental process	chitin metabolic process	metal ion transport
recognition of pollen	response to cytokinin stimulus	response to virus
pollen-pistil interaction	cell growth	detection of biotic stimulus
cell recognition	response to reactive oxygen species	polarity specification of adaxial/abaxial axis
response to carbohydrate stimulus	brassinosteroid homeostasis	specification of organ axis polarity
biosynthetic process	developmental maturation	specification of axis polarity
response to ozone	proanthocyanidin biosynthetic process	embryonic development
response to abscisic acid stimulus	response to gravity	adaxial/abaxial axis specification
cellular biosynthetic process	potassium ion transport	tropism
post-embryonic development	heterocycle metabolic process	defense response to bacterium, incompatible interaction
response to organic substance	mucilage metabolic during seed coat development	salicylic acid mediated signaling pathway
response to auxin stimulus	alkaloid metabolic process	cellulose biosynthetic process
response to water	root hair initiation	tapetal cell fate specification
response to water deprivation	glucan metabolic process	anther morphogenesis
pollination	oxygen and reactive oxygen species metabolic process	tapetal layer morphogenesis
response to ethylene stimulus	cell wall organization	tapetal layer formation
cellular protein metabolic process	response to red or far red light	tapetal cell differentiation
protein metabolic process	killing of cells of another organism	tapetal layer development
axis specification	hormone biosynthetic process	amino acid derivative biosynthetic process
organ development	mucilage metabolic process	cellular developmental process
response to salicylic acid stimulus	regulation of defense response to virus by host	secondary metabolic process
organ morphogenesis	external encapsulating structure organization	response to light stimulus
organ formation	seed maturation	regulation of developmental process
two-component signal transduction system (phosphorelay)	auxin metabolic process	regulation of multicellular organismal process
system development	pigment biosynthetic process	detection of stimulus
ethylene mediated signaling pathway	polysaccharide metabolic process	ripening
anatomical structure morphogenesis	nitrogen compound metabolic process	photosynthesis, light reaction
response to wounding	polysaccharide biosynthetic process	hydrogen peroxide catabolic process
response to radiation	cellular polysaccharide biosynthetic process	detection of chemical stimulus
defense response, incompatible interaction	glycoside metabolic process	detection of hormone stimulus
seed development	cellular polysaccharide metabolic process	detection of endogenous stimulus
auxin mediated signaling pathway	response to cold
