# Supplementary material for: Transcriptome analyses of seed development in grape hybrids reveals a possible mechanism influencing seed size
Source: BMC Genomics. 2016 Nov 9;17:898. doi: 10.1186/s12864-016-3193-1 (PMC5103508; doi:10.1186/s12864-016-3193-1)
Supplement: Additional file 10: Table S6. — Arabidopsis procedures used to search for the best grapevine homologs genes. (XLS 32 kb) [file 12864_2016_3193_MOESM10_ESM.xls]

## Sheet: 前体
Table. S6 Arabidopsis procedures used to search for the best grapevine homologs genes.
Gene names in grape	Precursors in Arabidopsisi	Full name in Arabidopsis	Locus Tag
VvCSLD1	CSLD1	cellulose synthase-like protein D1	AT2G33100
VvNAM	NAM	NAC domain-containing protein 18	AT1G52880
VvATAF2	ATAF2	ATAF2	AT5G08790
VvSND1	SND1	SECONDARY WALL-ASSOCIATED NAC DOMAIN 1	AT1G32770
VvNST1	NST1	NAC SECONDARY WALL THICKENING PROMOTING FACTOR1	AT2G46770
VvMYB46	MYB46	MYB DOMAIN PROTEIN 46	AT5G12870
VvMYB83	MYB83	MYB DOMAIN PROTEIN 83	AT3G08500
VvCUC1	CUC1	CUP-SHAPED COTYLEDON1	AT3G15170
VvCUC2	CUC2	CUP-SHAPED COTYLEDON2	AT5G53950
VvANT	ANT	AINTEGUMENTA	AT4G37750
VvKAN	KAN	KANADI 1	AT5G16560
BPC1-like	BPC1	basic pentacysteine1	AT2G01930
YABBY	INO	INNER NO OUTER	AT1G23420
VvNZZ/SPL	NZZ/SPL	NOZZLE/SPOROCYTELESS	AT4G27330
VvPHB	PHB	PHABULOSA	AT2G34710
Class III homeobox-leucine zipper protein
WUSCHEL-related homeobox	WUS	WUSCHEL	AT2G17950
VvSTM
VvBP	BP	BREVIPEDICELLUS/NOTTED-LIKE HOMEOBOX PROTEIN	AT4G08150
VvKnl-like
VvKNAT2	KNAT2	KNOTTED-like from Arabidopsis thaliana 2	AT1G70510
VvSHP1	SHP1	SHATTERPROOF 1	AT3G58780
VvSHP2	SHP2	SHATTERPROOF 2	AT2G42830
VvSTK	STK	SEEDSTICK	AT4G09960
VvBEL1	BEL1	BELL 1	AT5G41410
VvSEP1	SEP1	SEPALLATA1	AT5G15800
VvSEP2	SEP2	SEPALLATA 2	AT3G02310
VvSEP3	SEP3	SEPALLATA3	AT1G24260
VvAG	AG	AGAMOUS	AT4G18960
VvIKU1	IKU1	HAIKU1	AT2G35230
VvIKU2	IKU2	HAIKU2	AT3G19700
VvTTG1	TTG1	TRANSPARENT TESTA GLABRA1	AT5G24520
VvTTG2	TTG2	TRANSPARENT TESTA GLABRA2	AT1G79840
VvCLF	CLF	CURLY LEAF	AT2G23380
VvDME	DME	DEMETER	AT5G04560
VvDDM1	DDM1	DECREASED DNA METHYLATION 1	AT5G66750
VvPHE1	PHE1	PHERES1	AT1G65330
Histone-lysine N-methyltransferase MEDEA	MEA	MEDEA	AT1G02580
VvFIE	FIE	FERTILIZATION-INDEPENDENT ENDOSPERM	AT3G20740
VvFIS2	FIS2	FERTILIZATION-INDEPENDENT SEED 2	AT2G35670
