# Supplementary material for: Transcriptome analyses of seed development in grape hybrids reveals a possible mechanism influencing seed size
Source: BMC Genomics. 2016 Nov 9;17:898. doi: 10.1186/s12864-016-3193-1 (PMC5103508; doi:10.1186/s12864-016-3193-1)
Supplement: Additional file 12: Table S7. — The primer sequences used for qRT-PCR amplification. (XLS 22 kb) [file 12864_2016_3193_MOESM12_ESM.xls]

## Sheet: Sheet1
Table. S7 The primer sequences used for qRT-PCR amplification
Gene name	Forward primer (5'->3')	Reverse primer (5'->3')
VvMADS39	ACCTTAGATACCCACCACCCA	AGCAAATGTCACCTGCCTGTTA
VvMADS45	ATCTTACCGCCATCTTCAACCC	CGGCAGGATAGGAGCCATTC
VvHB1	CCAGAGCCAAAGCCGAGAT	CGCCGACTTGACCGAACT
NAC26	GAGCTGTTCTCGCTGTTCCC	TCCTCCCACTCGCCATACTTAC
C2C2	TGAGAGAACTTGCTGGGGATG	GGAAAAGTATTAGGCTGGTCGC
VvAP2	TGCTCGGACAATAGCCAAGAAG	CGGAAAGCAGCCCTATCGTAA
YABBY	GCCGTTAAGGAGGAAATCCAAAGG	AACTAGCTGCCACTCACAAGGT
SCD1	TACTGGCGGGAATGAAGGAC	AGCAGCTCTAGCATCTACAGAATAC
SCD2	AGGTCTTGGGAGTTTCTTGGAC	CCTTGGGCTCACAGTAACCTTT
GRAS	CAGCAACAGTGCTACCCCAAAT	GAGGAGCCAAGGTGTCAATGTAAG
MYB	GAGTCTTACCACCACCTCCACC	CTGACCCTTCCTCAACTTCTGC
C2H2	GGAAGCATTCGCTTGGTCTTAC	TTCGCTGTTGTCTGCCTTCAT
VvWRKY24	TTTGAACCCTCCGACTACC	CTTCGCCCCATCTTTACAT
VvBP	AGCACTGTCGTGGTTTCTATTTG	TGTAGAGGTCGTATTCTCCCCC
VvIKU2	AGTCACATGAACGTGGTGAAACT	GGTATCGCACATCCCAATCC
VvDME	CCAAACGGAAACCAAGACC	CCATGCGTGCAATAAATGAG
CLF	TGCAACCGACGAATCCTTAT	GGCAGTTTCCGACATTTACTTAC
VvPHE1	CGGTCTTATGCTTATGGGTGTAG	CGCTCTGTTGGCTTATGATTG
VvHB2	CCAGAGCCAAAGCCGAGAT	CGCCGACTTGACCGAACT
VvDDM1	ACAATAATTGGATTCTTTGGTGC	ACTTAGAAATGGCAGTTGAGGAC
VvSTM	CCCTGGAGTGAGATAACGAAAAC	CTGCCATTGAAGACGCTACG
VvNAC86	TGGAATACAACAATGGGAGGC	GAAGGAACGACTTATCAGGCAAC
VvKAN1	TCATCTGACTCTAACACCTCCGT	ATCGAGCAGTGAAACCCCAT
VvCSLG2	ATGGTATCAAAACCCCGTGTC	CTGTAGGGCTGCTCATGCTT
VvP450	ATCAAGTGTAGAGCCTCCAATCC	AGTCATTGCCCATTCAGTTGTTAT
VvGH3-1	AGGTCTGGACAAAGGCAAGG	AGAGTCAACGCAAAGAATGGC
VvGH3-9	GGCACTGATAGCAACCAAAGC	AGACATGGACGACCGACACTC
VvKn1-ike	CGATTTGGTCCTCTTGTCCC	CAACTTTGCCTTGTCCTCCTC
NAC13	CGTGTAATACAACAATGGGAGGC	GAAGGAACGACTTATCAGGCAAC
BHLH	CCGCTTCTCATCTGGGTTATCTT	TAGCAGCCATTCTTGTCAGACC
Actin	GATTCTGGTGATGGTGTGAGT	GACAATTTCCCGTTCAGCAGT
EF1-α	AGGAGGCAGCCAACTTCACC	CAAACCCTGCATCACCATTC
